# Supplementary material for: Phylogenetic relationships and critical taxonomic notes on the genus Astragalus (Fabaceae) in Kazakhstan (Central Asia): Part I
Source: PhytoKeys. 2026 May 8;274:185–227. doi: 10.3897/phytokeys.274.180290 (PMC13179506; doi:10.3897/phytokeys.274.180290)
Supplement: XML Treatment for Astragalus balchaschensis [file phytokeys.274.180290-treatment1.xml]

<!DOCTYPE tp:taxon-treatment
  PUBLIC "-//TaxonX//DTD Taxonomic Treatment Publishing DTD v0 20100105//EN" "tax-treatment-NSO.dtd">
<tp:taxon-treatment xmlns:tp="http://www.plazi.org/taxpub"><tp:treatment-meta><kwd-group><label>Taxon classification</label><kwd>
                  <named-content content-type="kingdom">
                    <named-content content-type="taxon-name">
                      <named-content content-type="kingdom">Plantae</named-content>
                    </named-content>
                  </named-content>
                </kwd><kwd>
                  <named-content content-type="order">Fabales</named-content>
                </kwd><kwd>
                  <named-content content-type="family">Fabaceae</named-content>
                </kwd></kwd-group><mixed-citation publication-type="journal"><person-group><name><surname>Munkhtulga</surname><given-names>Dariganga</given-names></name><name><surname>Baasanmunkh</surname><given-names>Shukherdorj</given-names></name><name><surname>Park</surname><given-names>Jong Ho</given-names></name><name><surname>Nyamgerel</surname><given-names>Nudkhuu</given-names></name><name><surname>Kubentayev</surname><given-names>Serik</given-names></name><name><surname>Alibekov</surname><given-names>Daniyar</given-names></name><name><surname>Mukhtubayeva</surname><given-names>Saule</given-names></name><name><surname>Idrissova</surname><given-names>Zhansaya</given-names></name><name><surname>Urazalina</surname><given-names>Alina</given-names></name><name><surname>Choi</surname><given-names>Hyeok Jae</given-names></name></person-group><article-title>Phylogenetic relationships and critical taxonomic notes on the genus <italic><tp:taxon-name><tp:taxon-name-part taxon-name-part-type="genus" reg="Astragalus">Astragalus</tp:taxon-name-part></tp:taxon-name></italic> (<tp:taxon-name><tp:taxon-name-part taxon-name-part-type="family" reg="Fabaceae">Fabaceae</tp:taxon-name-part></tp:taxon-name>) in Kazakhstan (Central Asia): Part I</article-title><source>PhytoKeys</source><day>08</day><month>05</month><year>2026</year><volume>274</volume><fpage>185</fpage><lpage>227</lpage><pub-id pub-id-type="doi">10.3897/phytokeys.274.180290</pub-id></mixed-citation></tp:treatment-meta><tp:nomenclature><tp:taxon-name><object-id xmlns:xlink="http://www.w3.org/1999/xlink" content-type="arpha" xlink:type="simple">A3EB28A9-8CF9-5E22-86CA-98E056DB9026</object-id>
                        		<tp:taxon-name-part taxon-name-part-type="genus" reg="Astragalus">Astragalus</tp:taxon-name-part> <tp:taxon-name-part taxon-name-part-type="species" reg="balchaschensis">balchaschensis</tp:taxon-name-part>
                        	</tp:taxon-name><tp:taxon-authority>Sumnev., Sist. Zametki Mater. Gerb. Krylova Tomsk. Gosud. Univ. Kuybysheva 1933(1–2): 4 (1933).</tp:taxon-authority><xref ref-type="fig" rid="F3">Fig. 3</xref></tp:nomenclature><tp:treatment-sec sec-type="Notes"><title>Notes.</title><p>This species is locally endemic to Balkhash Lake in southeastern Kazakhstan (<xref ref-type="bibr" rid="B37">Kubentayev et al. 2024</xref>). We found this species (voucher number: MT5-1) in sandy and sandy-pebbly steppes of the Chu-Ily Mountain range, occurring at elevations of 400–420 m. The morphological characteristics of this species are very similar to that of <italic><tp:taxon-name><tp:taxon-name-part taxon-name-part-type="genus" reg="Astragalus">A.</tp:taxon-name-part> <tp:taxon-name-part taxon-name-part-type="species" reg="buchtormensis">buchtormensis</tp:taxon-name-part></tp:taxon-name></italic> Pall., but it can be distinguished by its leaf (5–)8–15(–25) cm long; 13–18(–22) pairs; leaflets ovate to obovate, 5–8 × 3–5 mm (vs. (8–)10–20(–30) cm long; 8–30 pairs, leaflets narrowly oblong to narrowly ovate, 5–12 × 2–4 mm), pods 14–25 × 6–8 mm, acuminate with a beak 2–3 mm, densely hairy (vs. 15–20 × 6–8 mm, with a beak 3–5 mm, loosely hairy or sometimes glabrous).</p><fig id="F3" position="float" orientation="portrait"><object-id xmlns:xlink="http://www.w3.org/1999/xlink" content-type="doi" xlink:type="simple">10.3897/phytokeys.274.180290.figure3</object-id><object-id xmlns:xlink="http://www.w3.org/1999/xlink" content-type="arpha" xlink:type="simple">3DBAD6E3-4F52-58DD-871F-FAF6CFB23BC9</object-id><label>Figure 3.</label><caption><p><italic><tp:taxon-name><tp:taxon-name-part taxon-name-part-type="genus" reg="Astragalus">Astragalus</tp:taxon-name-part> <tp:taxon-name-part taxon-name-part-type="species" reg="balchaschensis">balchaschensis</tp:taxon-name-part></tp:taxon-name></italic> in Kazakhstan (Voucher number: MT5-1). <bold>A</bold>. General habit; <bold>B</bold>. Peduncle; <bold>C</bold>. Raceme; <bold>D</bold>. Flower; <bold>E</bold>. Bract; <bold>F</bold>. Standard; <bold>G</bold>. Wings; <bold>H</bold>. Keel; <bold>I</bold>. Pistil; <bold>J</bold>. Stamens; <bold>K</bold>. Pod; <bold>L</bold>. Pod valve; <bold>M</bold>. Leaf; <bold>N</bold>. Leaflet, adaxial view; <bold>O</bold>. Leaflet, abaxial view. (Photo credits: D.Munkhtulga).</p></caption><graphic xmlns:xlink="http://www.w3.org/1999/xlink" xlink:href="phytokeys-274-185_article-180290__-g003.jpg" id="oo_1628881.jpg" position="float" orientation="portrait" xlink:type="simple"><uri content-type="original_file" xlink:type="simple">https://binary.pensoft.net/fig/1628881</uri></graphic></fig></tp:treatment-sec><ref-list><ref id="B37"><mixed-citation xmlns:xlink="http://www.w3.org/1999/xlink" xlink:type="simple">Kubentayev SA, Alibekov DT, Perezhogin YV, Lazkov GA, Kupriyanov AN, Ebel AL, Izbastina KS, Borodulina OV, Kubentayeva BB (2024) Revised checklist of endemic vascular plants of Kazakhstan. PhytoKeys 238: 241–279. <ext-link xlink:href="10.3897/phytokeys.238.114475" ext-link-type="doi" xlink:type="simple">https://doi.org/10.3897/phytokeys.238.114475</ext-link></mixed-citation></ref></ref-list></tp:taxon-treatment>
