# Supplementary material for: Phylogenetic relationships and critical taxonomic notes on the genus Astragalus (Fabaceae) in Kazakhstan (Central Asia): Part I
Source: PhytoKeys. 2026 May 8;274:185–227. doi: 10.3897/phytokeys.274.180290 (PMC13179506; doi:10.3897/phytokeys.274.180290)
Supplement: XML Treatment for Astragalus flexus [file phytokeys.274.180290-treatment2.xml]

<!DOCTYPE tp:taxon-treatment
  PUBLIC "-//TaxonX//DTD Taxonomic Treatment Publishing DTD v0 20100105//EN" "tax-treatment-NSO.dtd">
<tp:taxon-treatment xmlns:tp="http://www.plazi.org/taxpub"><tp:treatment-meta><kwd-group><label>Taxon classification</label><kwd>
                  <named-content content-type="kingdom">
                    <named-content content-type="taxon-name">
                      <named-content content-type="kingdom">Plantae</named-content>
                    </named-content>
                  </named-content>
                </kwd><kwd>
                  <named-content content-type="order">Fabales</named-content>
                </kwd><kwd>
                  <named-content content-type="family">Fabaceae</named-content>
                </kwd></kwd-group><mixed-citation publication-type="journal"><person-group><name><surname>Munkhtulga</surname><given-names>Dariganga</given-names></name><name><surname>Baasanmunkh</surname><given-names>Shukherdorj</given-names></name><name><surname>Park</surname><given-names>Jong Ho</given-names></name><name><surname>Nyamgerel</surname><given-names>Nudkhuu</given-names></name><name><surname>Kubentayev</surname><given-names>Serik</given-names></name><name><surname>Alibekov</surname><given-names>Daniyar</given-names></name><name><surname>Mukhtubayeva</surname><given-names>Saule</given-names></name><name><surname>Idrissova</surname><given-names>Zhansaya</given-names></name><name><surname>Urazalina</surname><given-names>Alina</given-names></name><name><surname>Choi</surname><given-names>Hyeok Jae</given-names></name></person-group><article-title>Phylogenetic relationships and critical taxonomic notes on the genus <italic><tp:taxon-name><tp:taxon-name-part taxon-name-part-type="genus" reg="Astragalus">Astragalus</tp:taxon-name-part></tp:taxon-name></italic> (<tp:taxon-name><tp:taxon-name-part taxon-name-part-type="family" reg="Fabaceae">Fabaceae</tp:taxon-name-part></tp:taxon-name>) in Kazakhstan (Central Asia): Part I</article-title><source>PhytoKeys</source><day>08</day><month>05</month><year>2026</year><volume>274</volume><fpage>185</fpage><lpage>227</lpage><pub-id pub-id-type="doi">10.3897/phytokeys.274.180290</pub-id></mixed-citation></tp:treatment-meta><tp:nomenclature><tp:taxon-name><object-id xmlns:xlink="http://www.w3.org/1999/xlink" content-type="arpha" xlink:type="simple">BEA667ED-445B-5255-A3FC-2FC8B148D7A0</object-id>
                        		<tp:taxon-name-part taxon-name-part-type="genus" reg="Astragalus">Astragalus</tp:taxon-name-part> <tp:taxon-name-part taxon-name-part-type="species" reg="flexus">flexus</tp:taxon-name-part>
                        	</tp:taxon-name><tp:taxon-authority>Fisch., Bull. Cl. Phys.-Math. Acad. Imp. Sci. Saint-Pétersbourg 3: 307 (1845).</tp:taxon-authority><xref ref-type="fig" rid="F4">Fig. 4</xref><tp:nomenclature-citation-list><tp:nomenclature-citation><tp:taxon-name><tp:taxon-name-part taxon-name-part-type="genus" reg="Tragacantha"/> <tp:taxon-name-part taxon-name-part-type="species" reg="flexa"/></tp:taxon-name><comment> ≡ <tp:taxon-name><tp:taxon-name-part taxon-name-part-type="genus" reg="Tragacantha">Tragacantha</tp:taxon-name-part> <tp:taxon-name-part taxon-name-part-type="species" reg="flexa">flexa</tp:taxon-name-part></tp:taxon-name> (Fisch.) Kuntze, Revis. Gen. Pl. 2: 945 (1891).</comment></tp:nomenclature-citation><tp:nomenclature-citation><tp:taxon-name><tp:taxon-name-part taxon-name-part-type="genus" reg="Astragalus"/> <tp:taxon-name-part taxon-name-part-type="species" reg="aquae-rubrae"/></tp:taxon-name><comment> = <tp:taxon-name><tp:taxon-name-part taxon-name-part-type="genus" reg="Astragalus">Astragalus</tp:taxon-name-part> <tp:taxon-name-part taxon-name-part-type="species" reg="aquae-rubrae">aquae-rubrae</tp:taxon-name-part></tp:taxon-name> B.Fedtsch., Beih. Bot. Centralbl. 22(2): 352 (1908).</comment></tp:nomenclature-citation><tp:nomenclature-citation><tp:taxon-name><tp:taxon-name-part taxon-name-part-type="genus" reg="Astragalus"/> <tp:taxon-name-part taxon-name-part-type="species" reg="pentapetaloides"/></tp:taxon-name><comment> = <tp:taxon-name><tp:taxon-name-part taxon-name-part-type="genus" reg="Astragalus">Astragalus</tp:taxon-name-part> <tp:taxon-name-part taxon-name-part-type="species" reg="pentapetaloides">pentapetaloides</tp:taxon-name-part></tp:taxon-name> Bunge, Beitr. Fl. Russl.: 98 (1852).</comment></tp:nomenclature-citation><tp:nomenclature-citation><tp:taxon-name><tp:taxon-name-part taxon-name-part-type="genus" reg="Astragalus"/> <tp:taxon-name-part taxon-name-part-type="species" reg="pentapetaloides"/></tp:taxon-name><comment> = <tp:taxon-name><tp:taxon-name-part taxon-name-part-type="genus" reg="Astragalus">Astragalus</tp:taxon-name-part> <tp:taxon-name-part taxon-name-part-type="species" reg="pentapetaloides">pentapetaloides</tp:taxon-name-part></tp:taxon-name> var. <italic>blepharophyllus</italic> Bunge, Beitr. Fl. Russl.: 98 (1852).</comment></tp:nomenclature-citation><tp:nomenclature-citation><tp:taxon-name><tp:taxon-name-part taxon-name-part-type="genus" reg="Astragalus"/> <tp:taxon-name-part taxon-name-part-type="species" reg="remotijugus"/></tp:taxon-name><comment> = <tp:taxon-name><tp:taxon-name-part taxon-name-part-type="genus" reg="Astragalus">Astragalus</tp:taxon-name-part> <tp:taxon-name-part taxon-name-part-type="species" reg="remotijugus">remotijugus</tp:taxon-name-part></tp:taxon-name> var. <italic>pumilus</italic> Parsa, Fl. Iran 9: 64 (1966).</comment></tp:nomenclature-citation><tp:nomenclature-citation><tp:taxon-name><tp:taxon-name-part taxon-name-part-type="genus" reg="Astragalus"/> <tp:taxon-name-part taxon-name-part-type="species" reg="stenanthus"/></tp:taxon-name><comment> = <tp:taxon-name><tp:taxon-name-part taxon-name-part-type="genus" reg="Astragalus">Astragalus</tp:taxon-name-part> <tp:taxon-name-part taxon-name-part-type="species" reg="stenanthus">stenanthus</tp:taxon-name-part></tp:taxon-name> Freyn, Bull. Herb. Boissier, sér. 2, 4: 761 (1904), nom. illeg.</comment></tp:nomenclature-citation></tp:nomenclature-citation-list></tp:nomenclature><tp:treatment-sec sec-type="Notes"><title>Notes.</title><p>This species is distributed throughout Russia (Europe), Kazakhstan, Uzbekistan, Turkmenistan, Tajikistan, Iran and China (<xref ref-type="bibr" rid="B49">POWO 2025</xref>). We found this species (voucher number: MT5-7) in hummocky and fixed sandy areas of the Chu-Ily Mountain range, occurring at elevations of 500–550 m. Morphologically, <italic><tp:taxon-name><tp:taxon-name-part taxon-name-part-type="genus" reg="Astragalus">A.</tp:taxon-name-part> <tp:taxon-name-part taxon-name-part-type="species" reg="flexus">flexus</tp:taxon-name-part></tp:taxon-name></italic> is similar to <italic><tp:taxon-name><tp:taxon-name-part taxon-name-part-type="genus" reg="Astragalus">A.</tp:taxon-name-part> <tp:taxon-name-part taxon-name-part-type="species" reg="longipetalus">longipetalus</tp:taxon-name-part></tp:taxon-name></italic> Chater, however, it differs in that its leaflet is ovate to obovate, 1.5–2× longer than wide. According to previous studies, phylogenetic analyses (<abbrev xmlns:xlink="http://www.w3.org/1999/xlink" xlink:title="internal transcribed spacer" xlink:type="simple">ITS</abbrev>) revealed weak resolution among species of sect. <italic><tp:taxon-name><tp:taxon-name-part taxon-name-part-type="genus" reg="Astragalus"/><tp:taxon-name-part taxon-name-part-type="section" reg="Caprini">Caprini</tp:taxon-name-part></tp:taxon-name></italic>, because of rapid and/or very recent diversification (<xref ref-type="bibr" rid="B55">Scherson et al. 2008</xref>; <xref ref-type="bibr" rid="B73">Zhang et al. 2009</xref>; <xref ref-type="bibr" rid="B43">Maylandt et al. 2025</xref>). Similarly, the studied species were not well separated from one another within sect. <italic><tp:taxon-name><tp:taxon-name-part taxon-name-part-type="genus" reg="Astragalus"/><tp:taxon-name-part taxon-name-part-type="section" reg="Caprini">Caprini</tp:taxon-name-part></tp:taxon-name></italic> (Fig. <xref ref-type="fig" rid="F2">2</xref>).</p><fig id="F4" position="float" orientation="portrait"><object-id xmlns:xlink="http://www.w3.org/1999/xlink" content-type="doi" xlink:type="simple">10.3897/phytokeys.274.180290.figure4</object-id><object-id xmlns:xlink="http://www.w3.org/1999/xlink" content-type="arpha" xlink:type="simple">A3E5490F-125E-5D46-8341-3A9991C7BBA2</object-id><label>Figure 4.</label><caption><p><italic><tp:taxon-name><tp:taxon-name-part taxon-name-part-type="genus" reg="Astragalus">Astragalus</tp:taxon-name-part> <tp:taxon-name-part taxon-name-part-type="species" reg="flexus">flexus</tp:taxon-name-part></tp:taxon-name></italic> in Kazakhstan (Voucher number: MT5-7). <bold>A</bold>. General habit; <bold>B</bold>. Raceme; <bold>C</bold>. Flower; <bold>D</bold>. Calyx; <bold>E</bold>. Standard; <bold>F</bold>. Wings; <bold>G</bold>. Keel; <bold>H</bold>. Pistil; <bold>I</bold>. Stamens; <bold>J</bold>. Pod; <bold>K</bold>. Pod valve; <bold>L</bold>. Leaflet. (Photo credits: D.Munkhtulga).</p></caption><graphic xmlns:xlink="http://www.w3.org/1999/xlink" xlink:href="phytokeys-274-185_article-180290__-g004.jpg" id="oo_1628882.jpg" position="float" orientation="portrait" xlink:type="simple"><uri content-type="original_file" xlink:type="simple">https://binary.pensoft.net/fig/1628882</uri></graphic></fig></tp:treatment-sec><tp:treatment-sec><!--Section generated to contain objects referenced in tp:taxon-treatment.--><fig id="F2" position="float" orientation="portrait"><object-id xmlns:xlink="http://www.w3.org/1999/xlink" content-type="doi" xlink:type="simple">10.3897/phytokeys.274.180290.figure2</object-id><object-id xmlns:xlink="http://www.w3.org/1999/xlink" content-type="arpha" xlink:type="simple">ACF3AF5B-3666-5FA1-AE06-7BD99D1173B7</object-id><label>Figure 2.</label><caption><p>Phylogenetic tree of <italic><tp:taxon-name><tp:taxon-name-part taxon-name-part-type="genus" reg="Astragalus">Astragalus</tp:taxon-name-part></tp:taxon-name></italic> species based on <abbrev xmlns:xlink="http://www.w3.org/1999/xlink" xlink:title="internal transcribed spacer" xlink:type="simple">ITS</abbrev> sequences, with corresponding pod morphology. Species of subg. <italic><tp:taxon-name><tp:taxon-name-part taxon-name-part-type="genus" reg="Astragalus"/><tp:taxon-name-part taxon-name-part-type="subgenus" reg="Cercidothrix">Cercidothrix</tp:taxon-name-part></tp:taxon-name></italic> are indicated by grey borders, followed by subg. <italic><tp:taxon-name><tp:taxon-name-part taxon-name-part-type="genus" reg="Astragalus"/><tp:taxon-name-part taxon-name-part-type="subgenus" reg="Trimeniaeus">Trimeniaeus</tp:taxon-name-part></tp:taxon-name></italic> by blue borders, subg. <italic><tp:taxon-name><tp:taxon-name-part taxon-name-part-type="genus" reg="Astragalus">Astragalus</tp:taxon-name-part></tp:taxon-name></italic> by green borders, and subg. <italic><tp:taxon-name><tp:taxon-name-part taxon-name-part-type="genus" reg="Astragalus"/><tp:taxon-name-part taxon-name-part-type="subgenus" reg="Calycophysa">Calycophysa</tp:taxon-name-part></tp:taxon-name></italic> by orange borders. Species assigned to the same section by <xref ref-type="bibr" rid="B48">Podlech and Zarre (2013)</xref> are printed in the same colours on the tree.</p></caption><graphic xmlns:xlink="http://www.w3.org/1999/xlink" xlink:href="phytokeys-274-185_article-180290__-g002.jpg" id="oo_1628880.jpg" position="float" orientation="portrait" xlink:type="simple"><uri content-type="original_file" xlink:type="simple">https://binary.pensoft.net/fig/1628880</uri></graphic></fig></tp:treatment-sec><ref-list><ref id="B49"><mixed-citation xmlns:xlink="http://www.w3.org/1999/xlink" xlink:type="simple">POWO (2025) Plants of the World Online. Royal Botanic Gardens, Kew. <ext-link xlink:href="https://powo.science.kew.org/" ext-link-type="uri" xlink:type="simple">https://powo.science.kew.org/</ext-link> [accessed 01 September 2025]</mixed-citation></ref><ref id="B55"><mixed-citation xmlns:xlink="http://www.w3.org/1999/xlink" xlink:type="simple">Scherson RA, Vidal R, Sanderson MJ (2008) Phylogeny, biogeography, and rates of diversification of New World <italic><tp:taxon-name><tp:taxon-name-part taxon-name-part-type="genus">Astragalus</tp:taxon-name-part></tp:taxon-name></italic> (<tp:taxon-name><tp:taxon-name-part taxon-name-part-type="family">Leguminosae</tp:taxon-name-part></tp:taxon-name>) with an emphasis on South American radiations. American Journal of Botany 95(8): 1030–1039. <ext-link xlink:href="10.3732/ajb.0800017" ext-link-type="doi" xlink:type="simple">https://doi.org/10.3732/ajb.0800017</ext-link></mixed-citation></ref><ref id="B73"><mixed-citation xmlns:xlink="http://www.w3.org/1999/xlink" xlink:type="simple">Zhang M, Kang Y, Zhou L, Podlech D (2009) Phylogenetic origin of <italic><tp:taxon-name><tp:taxon-name-part taxon-name-part-type="genus">Phyllolobium</tp:taxon-name-part></tp:taxon-name></italic> with a further implication for diversification of <italic><tp:taxon-name><tp:taxon-name-part taxon-name-part-type="genus">Astragalus</tp:taxon-name-part></tp:taxon-name></italic> in China. Journal of Integrative Plant Biology 51(9): 889–899. <ext-link xlink:href="10.1111/j.1744-7909.2009.00856.x" ext-link-type="doi" xlink:type="simple">https://doi.org/10.1111/j.1744-7909.2009.00856.x</ext-link></mixed-citation></ref><ref id="B43"><mixed-citation xmlns:xlink="http://www.w3.org/1999/xlink" xlink:type="simple">Maylandt C, Kirschner P, Pirkebner D, Frajman B, Peñas De Giles J, Schönswetter P, Carnicero P (2025) Evolution, range formation and a revised taxonomy of the disjunctly distributed European members of <italic><tp:taxon-name><tp:taxon-name-part taxon-name-part-type="genus">Astragalus</tp:taxon-name-part></tp:taxon-name></italic> sect. <italic><tp:taxon-name><tp:taxon-name-part taxon-name-part-type="genus"/><tp:taxon-name-part taxon-name-part-type="section">Caprini</tp:taxon-name-part></tp:taxon-name></italic>, an intricate group including highly endangered species of dry grasslands. Molecular Phylogenetics and Evolution 204: 108242. <ext-link xlink:href="10.1016/j.ympev.2024.108242" ext-link-type="doi" xlink:type="simple">https://doi.org/10.1016/j.ympev.2024.108242</ext-link></mixed-citation></ref><ref id="B48"><mixed-citation xmlns:xlink="http://www.w3.org/1999/xlink" xlink:type="simple">Podlech D, Zarre S (2013) A Taxonomic Revision of the Genus <italic><tp:taxon-name><tp:taxon-name-part taxon-name-part-type="genus">Astragalus</tp:taxon-name-part></tp:taxon-name></italic> L. (<tp:taxon-name><tp:taxon-name-part taxon-name-part-type="family">Leguminosae</tp:taxon-name-part></tp:taxon-name>) in the Old World. 3 vols. Vienna Natural History Museum, Wien, 1–2439.</mixed-citation></ref></ref-list></tp:taxon-treatment>
