# Supplementary material for: Phylogenetic relationships and critical taxonomic notes on the genus Astragalus (Fabaceae) in Kazakhstan (Central Asia): Part I
Source: PhytoKeys. 2026 May 8;274:185–227. doi: 10.3897/phytokeys.274.180290 (PMC13179506; doi:10.3897/phytokeys.274.180290)
Supplement: XML Treatment for Astragalus lasiopetalus [file phytokeys.274.180290-treatment3.xml]

<!DOCTYPE tp:taxon-treatment
  PUBLIC "-//TaxonX//DTD Taxonomic Treatment Publishing DTD v0 20100105//EN" "tax-treatment-NSO.dtd">
<tp:taxon-treatment xmlns:tp="http://www.plazi.org/taxpub"><tp:treatment-meta><kwd-group><label>Taxon classification</label><kwd>
                  <named-content content-type="kingdom">
                    <named-content content-type="taxon-name">
                      <named-content content-type="kingdom">Plantae</named-content>
                    </named-content>
                  </named-content>
                </kwd><kwd>
                  <named-content content-type="order">Fabales</named-content>
                </kwd><kwd>
                  <named-content content-type="family">Fabaceae</named-content>
                </kwd></kwd-group><mixed-citation publication-type="journal"><person-group><name><surname>Munkhtulga</surname><given-names>Dariganga</given-names></name><name><surname>Baasanmunkh</surname><given-names>Shukherdorj</given-names></name><name><surname>Park</surname><given-names>Jong Ho</given-names></name><name><surname>Nyamgerel</surname><given-names>Nudkhuu</given-names></name><name><surname>Kubentayev</surname><given-names>Serik</given-names></name><name><surname>Alibekov</surname><given-names>Daniyar</given-names></name><name><surname>Mukhtubayeva</surname><given-names>Saule</given-names></name><name><surname>Idrissova</surname><given-names>Zhansaya</given-names></name><name><surname>Urazalina</surname><given-names>Alina</given-names></name><name><surname>Choi</surname><given-names>Hyeok Jae</given-names></name></person-group><article-title>Phylogenetic relationships and critical taxonomic notes on the genus <italic><tp:taxon-name><tp:taxon-name-part taxon-name-part-type="genus" reg="Astragalus">Astragalus</tp:taxon-name-part></tp:taxon-name></italic> (<tp:taxon-name><tp:taxon-name-part taxon-name-part-type="family" reg="Fabaceae">Fabaceae</tp:taxon-name-part></tp:taxon-name>) in Kazakhstan (Central Asia): Part I</article-title><source>PhytoKeys</source><day>08</day><month>05</month><year>2026</year><volume>274</volume><fpage>185</fpage><lpage>227</lpage><pub-id pub-id-type="doi">10.3897/phytokeys.274.180290</pub-id></mixed-citation></tp:treatment-meta><tp:nomenclature><tp:taxon-name><object-id xmlns:xlink="http://www.w3.org/1999/xlink" content-type="arpha" xlink:type="simple">7E9C4924-F9B9-54FA-8D52-8C0204465304</object-id>
                        		<tp:taxon-name-part taxon-name-part-type="genus" reg="Astragalus">Astragalus</tp:taxon-name-part> <tp:taxon-name-part taxon-name-part-type="species" reg="lasiopetalus">lasiopetalus</tp:taxon-name-part>
                        	</tp:taxon-name><tp:taxon-authority>Bunge, Index Seminum (TU, Dorpatensis) 1839: 7 (1841).</tp:taxon-authority><xref ref-type="fig" rid="F5">Fig. 5</xref><tp:nomenclature-citation-list><tp:nomenclature-citation><tp:taxon-name><tp:taxon-name-part taxon-name-part-type="genus" reg="Myobroma"/> <tp:taxon-name-part taxon-name-part-type="species" reg="lasiopetala"/></tp:taxon-name><comment> ≡ <tp:taxon-name><tp:taxon-name-part taxon-name-part-type="genus" reg="Myobroma">Myobroma</tp:taxon-name-part> <tp:taxon-name-part taxon-name-part-type="species" reg="lasiopetala">lasiopetala</tp:taxon-name-part></tp:taxon-name> (Bunge) Steven, Bull. Soc. Imp. Naturalistes Moscou 29(2): 150 (1856).</comment></tp:nomenclature-citation><tp:nomenclature-citation><tp:taxon-name><tp:taxon-name-part taxon-name-part-type="genus" reg="Tragacantha"/> <tp:taxon-name-part taxon-name-part-type="species" reg="lasiopetala"/></tp:taxon-name><comment> ≡ <tp:taxon-name><tp:taxon-name-part taxon-name-part-type="genus" reg="Tragacantha">Tragacantha</tp:taxon-name-part> <tp:taxon-name-part taxon-name-part-type="species" reg="lasiopetala">lasiopetala</tp:taxon-name-part></tp:taxon-name> (Bunge) Kuntze, Revis. Gen. Pl. 2: 946 (1891).</comment></tp:nomenclature-citation><tp:nomenclature-citation><tp:taxon-name><tp:taxon-name-part taxon-name-part-type="genus" reg="Astragalus"/> <tp:taxon-name-part taxon-name-part-type="species" reg="lasianthus"/></tp:taxon-name><comment> = <tp:taxon-name><tp:taxon-name-part taxon-name-part-type="genus" reg="Astragalus">Astragalus</tp:taxon-name-part> <tp:taxon-name-part taxon-name-part-type="species" reg="lasianthus">lasianthus</tp:taxon-name-part></tp:taxon-name> C.A.Mey., A.G.H.Bongard &amp; C.A.Meyer, Fl. Altaic., Suppl. 2: 92 (1841).</comment></tp:nomenclature-citation><tp:nomenclature-citation><tp:taxon-name><tp:taxon-name-part taxon-name-part-type="genus" reg="Astragalus"/> <tp:taxon-name-part taxon-name-part-type="species" reg="ulacholensis"/></tp:taxon-name><comment> = <tp:taxon-name><tp:taxon-name-part taxon-name-part-type="genus" reg="Astragalus">Astragalus</tp:taxon-name-part> <tp:taxon-name-part taxon-name-part-type="species" reg="ulacholensis">ulacholensis</tp:taxon-name-part></tp:taxon-name> B.Fedtsch., Trudy Imp. S.-Peterburgsk. Bot. Sada 24: 208 (1905).</comment></tp:nomenclature-citation></tp:nomenclature-citation-list></tp:nomenclature><tp:treatment-sec sec-type="Notes"><title>Notes.</title><p>This species is distributed throughout Kazakhstan, Kyrgyzstan, Mongolia, Tajikistan, China (Xinjiang), and Uzbekistan (<xref ref-type="bibr" rid="B48">Podlech and Zarre 2013</xref>). We found this species (voucher number: MT9) in meadows and solonchak banks of rivers of the Chu River, Shu district, occurring at elevations of 410–460 m. <italic><tp:taxon-name><tp:taxon-name-part taxon-name-part-type="genus" reg="Astragalus">Astragalus</tp:taxon-name-part> <tp:taxon-name-part taxon-name-part-type="species" reg="lasiopetalus">lasiopetalus</tp:taxon-name-part></tp:taxon-name></italic> belongs to the sect. <italic><tp:taxon-name><tp:taxon-name-part taxon-name-part-type="genus" reg="Erionotus">Erionotus</tp:taxon-name-part></tp:taxon-name></italic> (<xref ref-type="bibr" rid="B63">Ulziykhutag 2003</xref>), however, this section was transferred to the sect. <italic><tp:taxon-name><tp:taxon-name-part taxon-name-part-type="genus" reg="Astragalus"/><tp:taxon-name-part taxon-name-part-type="section" reg="Caprini">Caprini</tp:taxon-name-part></tp:taxon-name></italic>, according to <xref ref-type="bibr" rid="B48">Podlech and Zarre (2013)</xref>. In this study, <italic><tp:taxon-name><tp:taxon-name-part taxon-name-part-type="genus" reg="Astragalus">A.</tp:taxon-name-part> <tp:taxon-name-part taxon-name-part-type="species" reg="lasiopetalus">lasiopetalus</tp:taxon-name-part></tp:taxon-name></italic> was clustered with the sect. <italic><tp:taxon-name><tp:taxon-name-part taxon-name-part-type="genus" reg="Erionotus">Erionotus</tp:taxon-name-part></tp:taxon-name></italic> based on phylogenetic results (Fig. <xref ref-type="fig" rid="F2">2</xref>). <italic><tp:taxon-name><tp:taxon-name-part taxon-name-part-type="genus" reg="Astragalus">Astragalus</tp:taxon-name-part> <tp:taxon-name-part taxon-name-part-type="species" reg="lasiopetalus">lasiopetalus</tp:taxon-name-part></tp:taxon-name></italic> is morphologically similar to <italic><tp:taxon-name><tp:taxon-name-part taxon-name-part-type="genus" reg="Astragalus">A.</tp:taxon-name-part> <tp:taxon-name-part taxon-name-part-type="species" reg="lanuginosus">lanuginosus</tp:taxon-name-part></tp:taxon-name></italic>, but can be distinguished by its leaflets (7–)9–12(–15) pairs, ovate to elliptic, 10–25(–32) × 7–16(–20) mm, upper side glabrous or nearly so, underside with ascending hairs (vs. (16–)20–26 pairs, ovate to elliptic or obovate, (4–)5–12 × (3–)4–8 mm, upper side cotton-wool like, often glabrescent, underside subappressed hairy), racemes 2–10(–12)-flowered (vs. 2–5(–6)-flowered), standard 14–18(–20) mm, oblong-panduriform, hairy on midline (vs. 20–29(–35) mm, obovate-panduriform, densely appressed hairy on upper side), pods long villous (vs. densely covered with appressed to spreading hairs).</p><fig id="F5" position="float" orientation="portrait"><object-id xmlns:xlink="http://www.w3.org/1999/xlink" content-type="doi" xlink:type="simple">10.3897/phytokeys.274.180290.figure5</object-id><object-id xmlns:xlink="http://www.w3.org/1999/xlink" content-type="arpha" xlink:type="simple">AABE6AD2-2636-5696-9CB5-282405B99B2A</object-id><label>Figure 5.</label><caption><p><italic><tp:taxon-name><tp:taxon-name-part taxon-name-part-type="genus" reg="Astragalus">Astragalus</tp:taxon-name-part> <tp:taxon-name-part taxon-name-part-type="species" reg="lasiopetalus">lasiopetalus</tp:taxon-name-part></tp:taxon-name></italic> in Kazakhstan (Voucher number: MT9). <bold>A</bold>. General habit; <bold>B</bold>. Flowers; <bold>C</bold>. Raceme; <bold>D</bold>. Flower with bract; <bold>E</bold>. Calyx; <bold>F</bold>. Standard; <bold>G</bold>. Wings; <bold>H</bold>. Keel; <bold>I</bold>. Pistil; <bold>J</bold>. Stamens; <bold>K</bold>. Pod; <bold>L</bold>. Pod valve; <bold>M</bold>. Leaflet, adaxial view; <bold>N</bold>. Leaflet, abaxial view; <bold>O</bold>. Stipules. (Photo credits: D.Munkhtulga).</p></caption><graphic xmlns:xlink="http://www.w3.org/1999/xlink" xlink:href="phytokeys-274-185_article-180290__-g005.jpg" id="oo_1628883.jpg" position="float" orientation="portrait" xlink:type="simple"><uri content-type="original_file" xlink:type="simple">https://binary.pensoft.net/fig/1628883</uri></graphic></fig></tp:treatment-sec><tp:treatment-sec><!--Section generated to contain objects referenced in tp:taxon-treatment.--><fig id="F2" position="float" orientation="portrait"><object-id xmlns:xlink="http://www.w3.org/1999/xlink" content-type="doi" xlink:type="simple">10.3897/phytokeys.274.180290.figure2</object-id><object-id xmlns:xlink="http://www.w3.org/1999/xlink" content-type="arpha" xlink:type="simple">ACF3AF5B-3666-5FA1-AE06-7BD99D1173B7</object-id><label>Figure 2.</label><caption><p>Phylogenetic tree of <italic><tp:taxon-name><tp:taxon-name-part taxon-name-part-type="genus" reg="Astragalus">Astragalus</tp:taxon-name-part></tp:taxon-name></italic> species based on <abbrev xmlns:xlink="http://www.w3.org/1999/xlink" xlink:title="internal transcribed spacer" xlink:type="simple">ITS</abbrev> sequences, with corresponding pod morphology. Species of subg. <italic><tp:taxon-name><tp:taxon-name-part taxon-name-part-type="genus" reg="Astragalus"/><tp:taxon-name-part taxon-name-part-type="subgenus" reg="Cercidothrix">Cercidothrix</tp:taxon-name-part></tp:taxon-name></italic> are indicated by grey borders, followed by subg. <italic><tp:taxon-name><tp:taxon-name-part taxon-name-part-type="genus" reg="Astragalus"/><tp:taxon-name-part taxon-name-part-type="subgenus" reg="Trimeniaeus">Trimeniaeus</tp:taxon-name-part></tp:taxon-name></italic> by blue borders, subg. <italic><tp:taxon-name><tp:taxon-name-part taxon-name-part-type="genus" reg="Astragalus">Astragalus</tp:taxon-name-part></tp:taxon-name></italic> by green borders, and subg. <italic><tp:taxon-name><tp:taxon-name-part taxon-name-part-type="genus" reg="Astragalus"/><tp:taxon-name-part taxon-name-part-type="subgenus" reg="Calycophysa">Calycophysa</tp:taxon-name-part></tp:taxon-name></italic> by orange borders. Species assigned to the same section by <xref ref-type="bibr" rid="B48">Podlech and Zarre (2013)</xref> are printed in the same colours on the tree.</p></caption><graphic xmlns:xlink="http://www.w3.org/1999/xlink" xlink:href="phytokeys-274-185_article-180290__-g002.jpg" id="oo_1628880.jpg" position="float" orientation="portrait" xlink:type="simple"><uri content-type="original_file" xlink:type="simple">https://binary.pensoft.net/fig/1628880</uri></graphic></fig></tp:treatment-sec><ref-list><ref id="B48"><mixed-citation xmlns:xlink="http://www.w3.org/1999/xlink" xlink:type="simple">Podlech D, Zarre S (2013) A Taxonomic Revision of the Genus <italic><tp:taxon-name><tp:taxon-name-part taxon-name-part-type="genus">Astragalus</tp:taxon-name-part></tp:taxon-name></italic> L. (<tp:taxon-name><tp:taxon-name-part taxon-name-part-type="family">Leguminosae</tp:taxon-name-part></tp:taxon-name>) in the Old World. 3 vols. Vienna Natural History Museum, Wien, 1–2439.</mixed-citation></ref><ref id="B63"><mixed-citation xmlns:xlink="http://www.w3.org/1999/xlink" xlink:type="simple">Ulziykhutag N (2003) Legumes of Mongolia (taxonomy, ecology, geography, phylogeny and economic value). Bembi San, Ulaanbaatar, 588 pp.</mixed-citation></ref></ref-list></tp:taxon-treatment>
