# Supplementary material for: Phylogenetic relationships and critical taxonomic notes on the genus Astragalus (Fabaceae) in Kazakhstan (Central Asia): Part I
Source: PhytoKeys. 2026 May 8;274:185–227. doi: 10.3897/phytokeys.274.180290 (PMC13179506; doi:10.3897/phytokeys.274.180290)
Supplement: XML Treatment for Astragalus macronyx [file phytokeys.274.180290-treatment4.xml]

<!DOCTYPE tp:taxon-treatment
  PUBLIC "-//TaxonX//DTD Taxonomic Treatment Publishing DTD v0 20100105//EN" "tax-treatment-NSO.dtd">
<tp:taxon-treatment xmlns:tp="http://www.plazi.org/taxpub"><tp:treatment-meta><kwd-group><label>Taxon classification</label><kwd>
                  <named-content content-type="kingdom">
                    <named-content content-type="taxon-name">
                      <named-content content-type="kingdom">Plantae</named-content>
                    </named-content>
                  </named-content>
                </kwd><kwd>
                  <named-content content-type="order">Fabales</named-content>
                </kwd><kwd>
                  <named-content content-type="family">Fabaceae</named-content>
                </kwd></kwd-group><mixed-citation publication-type="journal"><person-group><name><surname>Munkhtulga</surname><given-names>Dariganga</given-names></name><name><surname>Baasanmunkh</surname><given-names>Shukherdorj</given-names></name><name><surname>Park</surname><given-names>Jong Ho</given-names></name><name><surname>Nyamgerel</surname><given-names>Nudkhuu</given-names></name><name><surname>Kubentayev</surname><given-names>Serik</given-names></name><name><surname>Alibekov</surname><given-names>Daniyar</given-names></name><name><surname>Mukhtubayeva</surname><given-names>Saule</given-names></name><name><surname>Idrissova</surname><given-names>Zhansaya</given-names></name><name><surname>Urazalina</surname><given-names>Alina</given-names></name><name><surname>Choi</surname><given-names>Hyeok Jae</given-names></name></person-group><article-title>Phylogenetic relationships and critical taxonomic notes on the genus <italic><tp:taxon-name><tp:taxon-name-part taxon-name-part-type="genus" reg="Astragalus">Astragalus</tp:taxon-name-part></tp:taxon-name></italic> (<tp:taxon-name><tp:taxon-name-part taxon-name-part-type="family" reg="Fabaceae">Fabaceae</tp:taxon-name-part></tp:taxon-name>) in Kazakhstan (Central Asia): Part I</article-title><source>PhytoKeys</source><day>08</day><month>05</month><year>2026</year><volume>274</volume><fpage>185</fpage><lpage>227</lpage><pub-id pub-id-type="doi">10.3897/phytokeys.274.180290</pub-id></mixed-citation></tp:treatment-meta><tp:nomenclature><tp:taxon-name><object-id xmlns:xlink="http://www.w3.org/1999/xlink" content-type="arpha" xlink:type="simple">23F85081-E1E3-5C7C-8015-66C2166EC22F</object-id>
                        		<tp:taxon-name-part taxon-name-part-type="genus" reg="Astragalus">Astragalus</tp:taxon-name-part> <tp:taxon-name-part taxon-name-part-type="species" reg="macronyx">macronyx</tp:taxon-name-part>
                        	</tp:taxon-name><tp:taxon-authority>Bunge, Izv. Imp. Obshch. Lyubit. Estestv. Moskovsk. Univ. 26(2): 236 (1880).</tp:taxon-authority><xref ref-type="fig" rid="F6">Fig. 6</xref><tp:nomenclature-citation-list><tp:nomenclature-citation><tp:taxon-name><tp:taxon-name-part taxon-name-part-type="genus" reg="Astragalus"/> <tp:taxon-name-part taxon-name-part-type="species" reg="samarkandinus"/></tp:taxon-name><comment> = <tp:taxon-name><tp:taxon-name-part taxon-name-part-type="genus" reg="Astragalus">Astragalus</tp:taxon-name-part> <tp:taxon-name-part taxon-name-part-type="species" reg="samarkandinus">samarkandinus</tp:taxon-name-part></tp:taxon-name> Freyn, Bull. Herb. Boissier, sér. 2, 4: 763 (1904).</comment></tp:nomenclature-citation></tp:nomenclature-citation-list></tp:nomenclature><tp:treatment-sec sec-type="Notes"><title>Notes.</title><p>This species is distributed throughout Afghanistan, Kazakhstan, Kyrgyzstan, Tajikistan and Uzbekistan (<xref ref-type="bibr" rid="B49">POWO 2025</xref>). We found this species (voucher number: MT13) on foothill slopes of the Kolsay Lake, Kegen district, occurring at elevations of 1800–1900 m. Morphologically, this species is similar to <italic><tp:taxon-name><tp:taxon-name-part taxon-name-part-type="genus" reg="Astragalus">A.</tp:taxon-name-part> <tp:taxon-name-part taxon-name-part-type="species" reg="wolgensis">wolgensis</tp:taxon-name-part></tp:taxon-name></italic> Bunge but can be distinguished by its leaves (8–)10–25(–32) cm; leaflets 22–29(–32) pairs, narrowly elliptic to elliptic, 15–21 × 8–11 mm (vs. (7–)10–20(–30) cm; leaflets 12–17(–20) pairs, narrowly elliptic to narrowly obovate, 9–14(–18) × 2–5 mm).</p><fig id="F6" position="float" orientation="portrait"><object-id xmlns:xlink="http://www.w3.org/1999/xlink" content-type="doi" xlink:type="simple">10.3897/phytokeys.274.180290.figure6</object-id><object-id xmlns:xlink="http://www.w3.org/1999/xlink" content-type="arpha" xlink:type="simple">C7426E50-00C9-5CF7-BC94-5904B69E829C</object-id><label>Figure 6.</label><caption><p><italic><tp:taxon-name><tp:taxon-name-part taxon-name-part-type="genus" reg="Astragalus">Astragalus</tp:taxon-name-part> <tp:taxon-name-part taxon-name-part-type="species" reg="macronyx">macronyx</tp:taxon-name-part></tp:taxon-name></italic> in Kazakhstan (Voucher number: MT13). <bold>A</bold>. General habit; <bold>B</bold>. Flowers; <bold>C</bold>. Raceme; <bold>D</bold>. Flower; <bold>E</bold>. Bracts; <bold>F</bold>. Standard; <bold>G</bold>. Wings; <bold>H</bold>. Keel; <bold>I</bold>. Pistil; <bold>J</bold>. Stamens; <bold>K</bold>. Pod; <bold>L</bold>. Pod valve; <bold>M</bold>. Leaflet, adaxial view; <bold>N</bold>. Leaflet, abaxial view; <bold>O</bold>. Stipules. (Photo credits: D.Munkhtulga).</p></caption><graphic xmlns:xlink="http://www.w3.org/1999/xlink" xlink:href="phytokeys-274-185_article-180290__-g006.jpg" id="oo_1628884.jpg" position="float" orientation="portrait" xlink:type="simple"><uri content-type="original_file" xlink:type="simple">https://binary.pensoft.net/fig/1628884</uri></graphic></fig></tp:treatment-sec><ref-list><ref id="B49"><mixed-citation xmlns:xlink="http://www.w3.org/1999/xlink" xlink:type="simple">POWO (2025) Plants of the World Online. Royal Botanic Gardens, Kew. <ext-link xlink:href="https://powo.science.kew.org/" ext-link-type="uri" xlink:type="simple">https://powo.science.kew.org/</ext-link> [accessed 01 September 2025]</mixed-citation></ref></ref-list></tp:taxon-treatment>
