# Supplementary material for: Phylogenetic relationships and critical taxonomic notes on the genus Astragalus (Fabaceae) in Kazakhstan (Central Asia): Part I
Source: PhytoKeys. 2026 May 8;274:185–227. doi: 10.3897/phytokeys.274.180290 (PMC13179506; doi:10.3897/phytokeys.274.180290)
Supplement: XML Treatment for Astragalus mucidus [file phytokeys.274.180290-treatment6.xml]

<!DOCTYPE tp:taxon-treatment
  PUBLIC "-//TaxonX//DTD Taxonomic Treatment Publishing DTD v0 20100105//EN" "tax-treatment-NSO.dtd">
<tp:taxon-treatment xmlns:tp="http://www.plazi.org/taxpub"><tp:treatment-meta><kwd-group><label>Taxon classification</label><kwd>
                  <named-content content-type="kingdom">
                    <named-content content-type="taxon-name">
                      <named-content content-type="kingdom">Plantae</named-content>
                    </named-content>
                  </named-content>
                </kwd><kwd>
                  <named-content content-type="order">Fabales</named-content>
                </kwd><kwd>
                  <named-content content-type="family">Fabaceae</named-content>
                </kwd></kwd-group><mixed-citation publication-type="journal"><person-group><name><surname>Munkhtulga</surname><given-names>Dariganga</given-names></name><name><surname>Baasanmunkh</surname><given-names>Shukherdorj</given-names></name><name><surname>Park</surname><given-names>Jong Ho</given-names></name><name><surname>Nyamgerel</surname><given-names>Nudkhuu</given-names></name><name><surname>Kubentayev</surname><given-names>Serik</given-names></name><name><surname>Alibekov</surname><given-names>Daniyar</given-names></name><name><surname>Mukhtubayeva</surname><given-names>Saule</given-names></name><name><surname>Idrissova</surname><given-names>Zhansaya</given-names></name><name><surname>Urazalina</surname><given-names>Alina</given-names></name><name><surname>Choi</surname><given-names>Hyeok Jae</given-names></name></person-group><article-title>Phylogenetic relationships and critical taxonomic notes on the genus <italic><tp:taxon-name><tp:taxon-name-part taxon-name-part-type="genus" reg="Astragalus">Astragalus</tp:taxon-name-part></tp:taxon-name></italic> (<tp:taxon-name><tp:taxon-name-part taxon-name-part-type="family" reg="Fabaceae">Fabaceae</tp:taxon-name-part></tp:taxon-name>) in Kazakhstan (Central Asia): Part I</article-title><source>PhytoKeys</source><day>08</day><month>05</month><year>2026</year><volume>274</volume><fpage>185</fpage><lpage>227</lpage><pub-id pub-id-type="doi">10.3897/phytokeys.274.180290</pub-id></mixed-citation></tp:treatment-meta><tp:nomenclature><tp:taxon-name><object-id xmlns:xlink="http://www.w3.org/1999/xlink" content-type="arpha" xlink:type="simple">C68D519D-8286-5DAA-AD36-8DD995C2DEC5</object-id>
                        		<tp:taxon-name-part taxon-name-part-type="genus" reg="Astragalus">Astragalus</tp:taxon-name-part> <tp:taxon-name-part taxon-name-part-type="species" reg="mucidus">mucidus</tp:taxon-name-part>
                        	</tp:taxon-name><tp:taxon-authority>Bunge ex Boiss., Fl. Orient. 2: 279 (1872).</tp:taxon-authority><xref ref-type="fig" rid="F8">Fig. 8</xref><tp:nomenclature-citation-list><tp:nomenclature-citation><tp:taxon-name><tp:taxon-name-part taxon-name-part-type="genus" reg="Myobroma"/> <tp:taxon-name-part taxon-name-part-type="species" reg="mucida"/></tp:taxon-name><comment> ≡ <tp:taxon-name><tp:taxon-name-part taxon-name-part-type="genus" reg="Myobroma">Myobroma</tp:taxon-name-part> <tp:taxon-name-part taxon-name-part-type="species" reg="mucida">mucida</tp:taxon-name-part></tp:taxon-name> (Bunge ex Boiss.) Nevski, Trudy Bot. Inst. Akad. Nauk S.S.S.R., Ser. 1, Fl. Sist. Vyssh. Rast. 4: 256 (1937).</comment></tp:nomenclature-citation><tp:nomenclature-citation><tp:taxon-name><tp:taxon-name-part taxon-name-part-type="genus" reg="Tragacantha"/> <tp:taxon-name-part taxon-name-part-type="species" reg="mucida"/></tp:taxon-name><comment> ≡ <tp:taxon-name><tp:taxon-name-part taxon-name-part-type="genus" reg="Tragacantha">Tragacantha</tp:taxon-name-part> <tp:taxon-name-part taxon-name-part-type="species" reg="mucida">mucida</tp:taxon-name-part></tp:taxon-name> (Bunge ex Boiss.) Kuntze, Revis. Gen. Pl. 2: 946 (1891).</comment></tp:nomenclature-citation><tp:nomenclature-citation><tp:taxon-name><tp:taxon-name-part taxon-name-part-type="genus" reg="Astragalus"/> <tp:taxon-name-part taxon-name-part-type="species" reg="mucifer"/></tp:taxon-name><comment> = <tp:taxon-name><tp:taxon-name-part taxon-name-part-type="genus" reg="Astragalus">Astragalus</tp:taxon-name-part> <tp:taxon-name-part taxon-name-part-type="species" reg="mucifer">mucifer</tp:taxon-name-part></tp:taxon-name> Bunge, Izv. Imp. Obshch. Lyubit. Estestv. Moskovsk. Univ. 26(2): 223 (1880).</comment></tp:nomenclature-citation><tp:nomenclature-citation><tp:taxon-name><tp:taxon-name-part taxon-name-part-type="genus" reg="Astragalus"/> <tp:taxon-name-part taxon-name-part-type="species" reg="serafichanicus"/></tp:taxon-name><comment> = <tp:taxon-name><tp:taxon-name-part taxon-name-part-type="genus" reg="Astragalus">Astragalus</tp:taxon-name-part> <tp:taxon-name-part taxon-name-part-type="species" reg="serafichanicus">serafichanicus</tp:taxon-name-part></tp:taxon-name> Freyn, Bull. Herb. Boissier, sér. 2, 4: 767 (1904).</comment></tp:nomenclature-citation></tp:nomenclature-citation-list></tp:nomenclature><tp:treatment-sec sec-type="Notes"><title>Notes.</title><p>This species is distributed throughout Kazakhstan, Tajikistan, Uzbekistan, and Kyrgyzstan (<xref ref-type="bibr" rid="B48">Podlech and Zarre 2013</xref>). We found this species (voucher number: MT7-1) in rocky and rubbly slopes, abandoned fields of the Kurday, occurring at elevations of 1,200–1,300 m. <italic><tp:taxon-name><tp:taxon-name-part taxon-name-part-type="genus" reg="Astragalus">Astragalus</tp:taxon-name-part> <tp:taxon-name-part taxon-name-part-type="species" reg="mucidus">mucidus</tp:taxon-name-part></tp:taxon-name></italic> is morphologically similar to <italic><tp:taxon-name><tp:taxon-name-part taxon-name-part-type="genus" reg="Astragalus">A.</tp:taxon-name-part> <tp:taxon-name-part taxon-name-part-type="species" reg="floccosifolius">floccosifolius</tp:taxon-name-part></tp:taxon-name></italic> Sumnev., but can be distinguished by its calyx densely covered with curly hairs (vs. with ascending to spreading hairs), standard 14–18 mm long (vs. (17–)18–24 mm long).</p></tp:treatment-sec><tp:treatment-sec><!--Section generated to contain objects referenced in tp:taxon-treatment.--><fig id="F8" position="float" orientation="portrait"><object-id xmlns:xlink="http://www.w3.org/1999/xlink" content-type="doi" xlink:type="simple">10.3897/phytokeys.274.180290.figure8</object-id><object-id xmlns:xlink="http://www.w3.org/1999/xlink" content-type="arpha" xlink:type="simple">FC4D5C08-F793-5F88-B400-E61611CBCBC6</object-id><label>Figure 8.</label><caption><p><italic><tp:taxon-name><tp:taxon-name-part taxon-name-part-type="genus" reg="Astragalus">Astragalus</tp:taxon-name-part> <tp:taxon-name-part taxon-name-part-type="species" reg="mucidus">mucidus</tp:taxon-name-part></tp:taxon-name></italic> in Kazakhstan (Voucher number: MT7-1). <bold>A</bold>. General habit; <bold>B</bold>. Flowers; <bold>C</bold>. Raceme; <bold>D</bold>. Flower; <bold>E</bold>. Standard; <bold>F</bold>. Wings; <bold>G</bold>. Keel; <bold>H</bold>. Pistil; <bold>I</bold>. Stamens; <bold>J</bold>. Pod; <bold>K</bold>. Leaflet, adaxial view; <bold>L</bold>. Leaflet, abaxial view; <bold>M</bold>. Stipules. (Photo credits: D.Munkhtulga).</p></caption><graphic xmlns:xlink="http://www.w3.org/1999/xlink" xlink:href="phytokeys-274-185_article-180290__-g008.jpg" id="oo_1628886.jpg" position="float" orientation="portrait" xlink:type="simple"><uri content-type="original_file" xlink:type="simple">https://binary.pensoft.net/fig/1628886</uri></graphic></fig></tp:treatment-sec><ref-list><ref id="B48"><mixed-citation xmlns:xlink="http://www.w3.org/1999/xlink" xlink:type="simple">Podlech D, Zarre S (2013) A Taxonomic Revision of the Genus <italic><tp:taxon-name><tp:taxon-name-part taxon-name-part-type="genus">Astragalus</tp:taxon-name-part></tp:taxon-name></italic> L. (<tp:taxon-name><tp:taxon-name-part taxon-name-part-type="family">Leguminosae</tp:taxon-name-part></tp:taxon-name>) in the Old World. 3 vols. Vienna Natural History Museum, Wien, 1–2439.</mixed-citation></ref></ref-list></tp:taxon-treatment>
