# Supplementary material for: Phylogenetic relationships and critical taxonomic notes on the genus Astragalus (Fabaceae) in Kazakhstan (Central Asia): Part I
Source: PhytoKeys. 2026 May 8;274:185–227. doi: 10.3897/phytokeys.274.180290 (PMC13179506; doi:10.3897/phytokeys.274.180290)
Supplement: XML Treatment for Astragalus brachypus [file phytokeys.274.180290-treatment10.xml]

<!DOCTYPE tp:taxon-treatment
  PUBLIC "-//TaxonX//DTD Taxonomic Treatment Publishing DTD v0 20100105//EN" "tax-treatment-NSO.dtd">
<tp:taxon-treatment xmlns:tp="http://www.plazi.org/taxpub"><tp:treatment-meta><kwd-group><label>Taxon classification</label><kwd>
                  <named-content content-type="kingdom">
                    <named-content content-type="taxon-name">
                      <named-content content-type="kingdom">Plantae</named-content>
                    </named-content>
                  </named-content>
                </kwd><kwd>
                  <named-content content-type="order">Fabales</named-content>
                </kwd><kwd>
                  <named-content content-type="family">Fabaceae</named-content>
                </kwd></kwd-group><mixed-citation publication-type="journal"><person-group><name><surname>Munkhtulga</surname><given-names>Dariganga</given-names></name><name><surname>Baasanmunkh</surname><given-names>Shukherdorj</given-names></name><name><surname>Park</surname><given-names>Jong Ho</given-names></name><name><surname>Nyamgerel</surname><given-names>Nudkhuu</given-names></name><name><surname>Kubentayev</surname><given-names>Serik</given-names></name><name><surname>Alibekov</surname><given-names>Daniyar</given-names></name><name><surname>Mukhtubayeva</surname><given-names>Saule</given-names></name><name><surname>Idrissova</surname><given-names>Zhansaya</given-names></name><name><surname>Urazalina</surname><given-names>Alina</given-names></name><name><surname>Choi</surname><given-names>Hyeok Jae</given-names></name></person-group><article-title>Phylogenetic relationships and critical taxonomic notes on the genus <italic><tp:taxon-name><tp:taxon-name-part taxon-name-part-type="genus" reg="Astragalus">Astragalus</tp:taxon-name-part></tp:taxon-name></italic> (<tp:taxon-name><tp:taxon-name-part taxon-name-part-type="family" reg="Fabaceae">Fabaceae</tp:taxon-name-part></tp:taxon-name>) in Kazakhstan (Central Asia): Part I</article-title><source>PhytoKeys</source><day>08</day><month>05</month><year>2026</year><volume>274</volume><fpage>185</fpage><lpage>227</lpage><pub-id pub-id-type="doi">10.3897/phytokeys.274.180290</pub-id></mixed-citation></tp:treatment-meta><tp:nomenclature><tp:taxon-name><object-id xmlns:xlink="http://www.w3.org/1999/xlink" content-type="arpha" xlink:type="simple">D99047DF-366A-5B46-94CB-5A097CC4BE5F</object-id>
                        		<tp:taxon-name-part taxon-name-part-type="genus" reg="Astragalus">Astragalus</tp:taxon-name-part> <tp:taxon-name-part taxon-name-part-type="species" reg="brachypus">brachypus</tp:taxon-name-part>
                        	</tp:taxon-name><tp:taxon-authority>Schrenk ex Fisch. &amp; C.A.Mey., Enum. Pl. Nov. 1: 79 (1841).</tp:taxon-authority><xref ref-type="fig" rid="F12">Fig. 12</xref><tp:nomenclature-citation-list><tp:nomenclature-citation><tp:taxon-name><tp:taxon-name-part taxon-name-part-type="genus" reg="Solenotus"/> <tp:taxon-name-part taxon-name-part-type="species" reg="brachypus"/></tp:taxon-name><comment> ≡ <tp:taxon-name><tp:taxon-name-part taxon-name-part-type="genus" reg="Solenotus">Solenotus</tp:taxon-name-part> <tp:taxon-name-part taxon-name-part-type="species" reg="brachypus">brachypus</tp:taxon-name-part></tp:taxon-name> (Schrenk) Steven, Bull. Soc. Imp. Naturalistes Moscou 29(2): 144 (1856).</comment></tp:nomenclature-citation><tp:nomenclature-citation><tp:taxon-name><tp:taxon-name-part taxon-name-part-type="genus" reg="Tragacantha"/> <tp:taxon-name-part taxon-name-part-type="species" reg="brachypus"/></tp:taxon-name><comment> ≡ <tp:taxon-name><tp:taxon-name-part taxon-name-part-type="genus" reg="Tragacantha">Tragacantha</tp:taxon-name-part> <tp:taxon-name-part taxon-name-part-type="species" reg="brachypus">brachypus</tp:taxon-name-part></tp:taxon-name> (Schrenk) Kuntze, Revis. Gen. Pl. 2: 943 (1891).</comment></tp:nomenclature-citation><tp:nomenclature-citation><tp:taxon-name><tp:taxon-name-part taxon-name-part-type="genus" reg="Astragalus"/> <tp:taxon-name-part taxon-name-part-type="species" reg="halodendron"/></tp:taxon-name><comment> = <tp:taxon-name><tp:taxon-name-part taxon-name-part-type="genus" reg="Astragalus">Astragalus</tp:taxon-name-part> <tp:taxon-name-part taxon-name-part-type="species" reg="halodendron">halodendron</tp:taxon-name-part></tp:taxon-name> Bunge, Bull. Soc. Imp. Naturalistes Moscou 39(2): 21 (1866).</comment></tp:nomenclature-citation><tp:nomenclature-citation><tp:taxon-name><tp:taxon-name-part taxon-name-part-type="genus" reg="Tragacantha"/> <tp:taxon-name-part taxon-name-part-type="species" reg="halodendron"/></tp:taxon-name><comment> = <tp:taxon-name><tp:taxon-name-part taxon-name-part-type="genus" reg="Tragacantha">Tragacantha</tp:taxon-name-part> <tp:taxon-name-part taxon-name-part-type="species" reg="halodendron">halodendron</tp:taxon-name-part></tp:taxon-name> (Bunge) Kuntze, Revis. Gen. Pl. 2: 945 (1891).</comment></tp:nomenclature-citation></tp:nomenclature-citation-list></tp:nomenclature><tp:treatment-sec sec-type="Notes"><title>Notes.</title><p>This species was found in Kazakhstan and the NE. China (<xref ref-type="bibr" rid="B48">Podlech and Zarre 2013</xref>). We found this species (voucher number: MT5-3) in semi-fixed dune sand of the Chu-Ily Mountain range, occurring at elevations of 400–450 m. <italic><tp:taxon-name><tp:taxon-name-part taxon-name-part-type="genus" reg="Astragalus">Astragalus</tp:taxon-name-part> <tp:taxon-name-part taxon-name-part-type="species" reg="brachypus">brachypus</tp:taxon-name-part></tp:taxon-name></italic> is morphologically similar to <italic><tp:taxon-name><tp:taxon-name-part taxon-name-part-type="genus" reg="Astragalus">A.</tp:taxon-name-part> <tp:taxon-name-part taxon-name-part-type="species" reg="hotianensis">hotianensis</tp:taxon-name-part></tp:taxon-name></italic> S.B.Ho, but can be distinguished by its calyx 6–7 mm long (vs. 4–6 mm long), pods oblong, 5–8 mm long, with densely villous (vs. 1–3 pairs, filiform-linear, not more than 1 mm broad).</p><fig id="F12" position="float" orientation="portrait"><object-id xmlns:xlink="http://www.w3.org/1999/xlink" content-type="doi" xlink:type="simple">10.3897/phytokeys.274.180290.figure12</object-id><object-id xmlns:xlink="http://www.w3.org/1999/xlink" content-type="arpha" xlink:type="simple">B4DFF2D9-AAC5-545B-8ACA-65B83A6D995D</object-id><label>Figure 12.</label><caption><p><italic><tp:taxon-name><tp:taxon-name-part taxon-name-part-type="genus" reg="Astragalus">Astragalus</tp:taxon-name-part> <tp:taxon-name-part taxon-name-part-type="species" reg="brachypus">brachypus</tp:taxon-name-part></tp:taxon-name></italic> in Kazakhstan (Voucher number: MT5-3). <bold>A</bold>. General habit; <bold>B</bold>. Flowering branch; <bold>C</bold>. Flower; <bold>D</bold>. Bracts; <bold>E</bold>. Standard; <bold>F</bold>. Wings; <bold>G</bold>. Keel; <bold>H</bold>. Pistil; <bold>I</bold>. Stamens; <bold>J</bold>. Pod; <bold>K</bold>. Pod valve; <bold>L</bold>. Leaf; <bold>M</bold>. Leaflet, adaxial view; <bold>N</bold>. Leaflet, abaxial view; <bold>O</bold>. Stipules. (Photo credits: D.Munkhtulga).</p></caption><graphic xmlns:xlink="http://www.w3.org/1999/xlink" xlink:href="phytokeys-274-185_article-180290__-g012.jpg" id="oo_1628890.jpg" position="float" orientation="portrait" xlink:type="simple"><uri content-type="original_file" xlink:type="simple">https://binary.pensoft.net/fig/1628890</uri></graphic></fig></tp:treatment-sec><ref-list><ref id="B48"><mixed-citation xmlns:xlink="http://www.w3.org/1999/xlink" xlink:type="simple">Podlech D, Zarre S (2013) A Taxonomic Revision of the Genus <italic><tp:taxon-name><tp:taxon-name-part taxon-name-part-type="genus">Astragalus</tp:taxon-name-part></tp:taxon-name></italic> L. (<tp:taxon-name><tp:taxon-name-part taxon-name-part-type="family">Leguminosae</tp:taxon-name-part></tp:taxon-name>) in the Old World. 3 vols. Vienna Natural History Museum, Wien, 1–2439.</mixed-citation></ref></ref-list></tp:taxon-treatment>
