# Supplementary material for: Phylogenetic relationships and critical taxonomic notes on the genus Astragalus (Fabaceae) in Kazakhstan (Central Asia): Part I
Source: PhytoKeys. 2026 May 8;274:185–227. doi: 10.3897/phytokeys.274.180290 (PMC13179506; doi:10.3897/phytokeys.274.180290)
Supplement: XML Treatment for Astragalus chaetodon [file phytokeys.274.180290-treatment12.xml]

<!DOCTYPE tp:taxon-treatment
  PUBLIC "-//TaxonX//DTD Taxonomic Treatment Publishing DTD v0 20100105//EN" "tax-treatment-NSO.dtd">
<tp:taxon-treatment xmlns:tp="http://www.plazi.org/taxpub"><tp:treatment-meta><kwd-group><label>Taxon classification</label><kwd>
                  <named-content content-type="kingdom">
                    <named-content content-type="taxon-name">
                      <named-content content-type="kingdom">Plantae</named-content>
                    </named-content>
                  </named-content>
                </kwd><kwd>
                  <named-content content-type="order">Fabales</named-content>
                </kwd><kwd>
                  <named-content content-type="family">Fabaceae</named-content>
                </kwd></kwd-group><mixed-citation publication-type="journal"><person-group><name><surname>Munkhtulga</surname><given-names>Dariganga</given-names></name><name><surname>Baasanmunkh</surname><given-names>Shukherdorj</given-names></name><name><surname>Park</surname><given-names>Jong Ho</given-names></name><name><surname>Nyamgerel</surname><given-names>Nudkhuu</given-names></name><name><surname>Kubentayev</surname><given-names>Serik</given-names></name><name><surname>Alibekov</surname><given-names>Daniyar</given-names></name><name><surname>Mukhtubayeva</surname><given-names>Saule</given-names></name><name><surname>Idrissova</surname><given-names>Zhansaya</given-names></name><name><surname>Urazalina</surname><given-names>Alina</given-names></name><name><surname>Choi</surname><given-names>Hyeok Jae</given-names></name></person-group><article-title>Phylogenetic relationships and critical taxonomic notes on the genus <italic><tp:taxon-name><tp:taxon-name-part taxon-name-part-type="genus" reg="Astragalus">Astragalus</tp:taxon-name-part></tp:taxon-name></italic> (<tp:taxon-name><tp:taxon-name-part taxon-name-part-type="family" reg="Fabaceae">Fabaceae</tp:taxon-name-part></tp:taxon-name>) in Kazakhstan (Central Asia): Part I</article-title><source>PhytoKeys</source><day>08</day><month>05</month><year>2026</year><volume>274</volume><fpage>185</fpage><lpage>227</lpage><pub-id pub-id-type="doi">10.3897/phytokeys.274.180290</pub-id></mixed-citation></tp:treatment-meta><tp:nomenclature><tp:taxon-name><object-id xmlns:xlink="http://www.w3.org/1999/xlink" content-type="arpha" xlink:type="simple">C4A1FB17-36AE-5969-BB49-3467D0959AD0</object-id>
                        		<tp:taxon-name-part taxon-name-part-type="genus" reg="Astragalus">Astragalus</tp:taxon-name-part> <tp:taxon-name-part taxon-name-part-type="species" reg="chaetodon">chaetodon</tp:taxon-name-part>
                        	</tp:taxon-name><tp:taxon-authority>Bunge, Beitr. Fl. Russl.: 96 (1852).</tp:taxon-authority><xref ref-type="fig" rid="F14">Fig. 14</xref><tp:nomenclature-citation-list><tp:nomenclature-citation><tp:taxon-name><tp:taxon-name-part taxon-name-part-type="genus" reg="Tragacantha"/> <tp:taxon-name-part taxon-name-part-type="species" reg="chaetodon"/></tp:taxon-name><comment> ≡ <tp:taxon-name><tp:taxon-name-part taxon-name-part-type="genus" reg="Tragacantha">Tragacantha</tp:taxon-name-part> <tp:taxon-name-part taxon-name-part-type="species" reg="chaetodon">chaetodon</tp:taxon-name-part></tp:taxon-name> (Bunge) Kuntze, Revis. Gen. Pl. 2: 943 (1891).</comment></tp:nomenclature-citation></tp:nomenclature-citation-list></tp:nomenclature><tp:treatment-sec sec-type="Notes"><title>Notes.</title><p>This species is distributed throughout Kazakhstan and Uzbekistan (<xref ref-type="bibr" rid="B48">Podlech and Zarre 2013</xref>). We found this species (voucher number: MT5-6) in the clayey and sandy soils of the submontane plains and foothills of the Kanshengel, Zhambyl district, occurring at elevations of 400–420 m. <italic><tp:taxon-name><tp:taxon-name-part taxon-name-part-type="genus" reg="Astragalus">Astragalus</tp:taxon-name-part> <tp:taxon-name-part taxon-name-part-type="species" reg="chaetodon">chaetodon</tp:taxon-name-part></tp:taxon-name></italic> closely resembles <italic><tp:taxon-name><tp:taxon-name-part taxon-name-part-type="genus" reg="Astragalus">A.</tp:taxon-name-part> <tp:taxon-name-part taxon-name-part-type="species" reg="psilolobus">psilolobus</tp:taxon-name-part></tp:taxon-name></italic> Puchkova (Fig. <xref ref-type="fig" rid="F16">16</xref>) in leaf shape and general habit, but differs in its height (5–)10–20(–40) cm tall, several stems, 2–12(–35) cm, angular, branched at base (Fig. <xref ref-type="fig" rid="F14">14A</xref>) [vs. 5–8 cm, subacaulescent or nearly stemless, very short stems (Fig. <xref ref-type="fig" rid="F16">16A</xref>)], leaflet (5–)6–9 pairs, elliptic–obovate, 4–12(–15) × 2–5 mm (Fig. <xref ref-type="fig" rid="F14">14K</xref>) [vs. (4–)5–6 pairs, ovate, 5–10 × 2–5 mm (Fig. <xref ref-type="fig" rid="F16">16G</xref>)], petals pale pinkish violet to yellowish (Fig. <xref ref-type="fig" rid="F14">14C–F</xref>) [vs. purple or violet (Fig. <xref ref-type="fig" rid="F16">16D</xref>)], pods sessile, ellipsoid, 5–9 × 3–4.5 mm, bilocular, curved beak 1–1.5 mm, densely spreading hairs (Fig. <xref ref-type="fig" rid="F14">14I–J</xref>) [vs. sessile, oblong, 11–15 × 2–3 mm, incompletely bilocular, short curved beak, glabrous or with scattered basifixed spreading hairs (Fig. <xref ref-type="fig" rid="F16">16E–F</xref>)].</p><fig id="F14" position="float" orientation="portrait"><object-id xmlns:xlink="http://www.w3.org/1999/xlink" content-type="doi" xlink:type="simple">10.3897/phytokeys.274.180290.figure14</object-id><object-id xmlns:xlink="http://www.w3.org/1999/xlink" content-type="arpha" xlink:type="simple">D31A4A5E-78F9-5994-B278-DA0F64808C3C</object-id><label>Figure 14.</label><caption><p><italic><tp:taxon-name><tp:taxon-name-part taxon-name-part-type="genus" reg="Astragalus">Astragalus</tp:taxon-name-part> <tp:taxon-name-part taxon-name-part-type="species" reg="chaetodon">chaetodon</tp:taxon-name-part></tp:taxon-name></italic> in Kazakhstan (Voucher number: MT5-6). <bold>A</bold>. General habit; <bold>B</bold>. Raceme; <bold>C</bold>. Flower; <bold>D</bold>. Standard; <bold>E</bold>. Wings; <bold>F</bold>. Keel; <bold>G</bold>. Pistil; <bold>H</bold>. Stamens; <bold>I</bold>. Pod; <bold>J</bold>. Pod valve; <bold>K</bold>. Leaf; <bold>L</bold>. Stipules. (Photo credits: D.Munkhtulga).</p></caption><graphic xmlns:xlink="http://www.w3.org/1999/xlink" xlink:href="phytokeys-274-185_article-180290__-g014.jpg" id="oo_1628892.jpg" position="float" orientation="portrait" xlink:type="simple"><uri content-type="original_file" xlink:type="simple">https://binary.pensoft.net/fig/1628892</uri></graphic></fig><fig id="F15" position="float" orientation="portrait"><object-id xmlns:xlink="http://www.w3.org/1999/xlink" content-type="doi" xlink:type="simple">10.3897/phytokeys.274.180290.figure15</object-id><object-id xmlns:xlink="http://www.w3.org/1999/xlink" content-type="arpha" xlink:type="simple">40341720-E88A-57E9-BCFD-4E83094A4783</object-id><label>Figure 15.</label><caption><p>General habit and morphological characteristics of pods and leaflets in selected <italic><tp:taxon-name><tp:taxon-name-part taxon-name-part-type="genus" reg="Astragalus">Astragalus</tp:taxon-name-part></tp:taxon-name></italic> species. <bold>A–A4</bold>. <italic><tp:taxon-name><tp:taxon-name-part taxon-name-part-type="genus" reg="Astragalus">A.</tp:taxon-name-part> <tp:taxon-name-part taxon-name-part-type="species" reg="chaetodon">chaetodon</tp:taxon-name-part></tp:taxon-name></italic> (sect. <italic><tp:taxon-name><tp:taxon-name-part taxon-name-part-type="genus" reg="Chaetodon">Chaetodon</tp:taxon-name-part></tp:taxon-name></italic>) (Voucher Number: MT5-6); <bold>B–B4</bold>. <italic><tp:taxon-name><tp:taxon-name-part taxon-name-part-type="genus" reg="Astragalus">A.</tp:taxon-name-part> <tp:taxon-name-part taxon-name-part-type="species" reg="psilolobus">psilolobus</tp:taxon-name-part></tp:taxon-name></italic> (sect. <italic><tp:taxon-name><tp:taxon-name-part taxon-name-part-type="genus" reg="Chaetodon">Chaetodon</tp:taxon-name-part></tp:taxon-name></italic>) (Voucher number: MT4-3); <bold>C–C4</bold>. <italic><tp:taxon-name><tp:taxon-name-part taxon-name-part-type="genus" reg="Astragalus">A.</tp:taxon-name-part> <tp:taxon-name-part taxon-name-part-type="species" reg="laguroides">laguroides</tp:taxon-name-part></tp:taxon-name></italic> (sect. <italic><tp:taxon-name><tp:taxon-name-part taxon-name-part-type="genus" reg="Laguropsis">Laguropsis</tp:taxon-name-part></tp:taxon-name></italic>) (Voucher number: West24-1); <bold>D–D4</bold>. <italic><tp:taxon-name><tp:taxon-name-part taxon-name-part-type="genus" reg="Astragalus">A.</tp:taxon-name-part> <tp:taxon-name-part taxon-name-part-type="species" reg="uvsicus">uvsicus</tp:taxon-name-part></tp:taxon-name></italic> (sect. <italic><tp:taxon-name><tp:taxon-name-part taxon-name-part-type="genus" reg="Astragalus"/><tp:taxon-name-part taxon-name-part-type="section" reg="Uvsicus">Uvsicus</tp:taxon-name-part></tp:taxon-name></italic>) (Voucher number: West24-5). 1. Habits; 2. Pods; 3. Pod valves; 4. Leaflets. (Photo credits: D.Munkhtulga).</p></caption><graphic xmlns:xlink="http://www.w3.org/1999/xlink" xlink:href="phytokeys-274-185_article-180290__-g015.jpg" id="oo_1628893.jpg" position="float" orientation="portrait" xlink:type="simple"><uri content-type="original_file" xlink:type="simple">https://binary.pensoft.net/fig/1628893</uri></graphic></fig><fig id="F16" position="float" orientation="portrait"><object-id xmlns:xlink="http://www.w3.org/1999/xlink" content-type="doi" xlink:type="simple">10.3897/phytokeys.274.180290.figure16</object-id><object-id xmlns:xlink="http://www.w3.org/1999/xlink" content-type="arpha" xlink:type="simple">A0B2FF5B-EFD6-5A4D-8F2C-2588218F32D7</object-id><label>Figure 16.</label><caption><p><italic><tp:taxon-name><tp:taxon-name-part taxon-name-part-type="genus" reg="Astragalus">Astragalus</tp:taxon-name-part> <tp:taxon-name-part taxon-name-part-type="species" reg="psilolobus">psilolobus</tp:taxon-name-part></tp:taxon-name></italic> in Kazakhstan (Voucher number: MT4-3). <bold>A</bold>. General habit; <bold>B</bold>. Flowering branch; <bold>C</bold>. Raceme; <bold>D</bold>. Flower; <bold>E</bold>. Pod; <bold>F</bold>. Pod valve; <bold>G</bold>. Leaves; <bold>H</bold>. Stem. (Photo credits: D.Munkhtulga).</p></caption><graphic xmlns:xlink="http://www.w3.org/1999/xlink" xlink:href="phytokeys-274-185_article-180290__-g016.jpg" id="oo_1628894.jpg" position="float" orientation="portrait" xlink:type="simple"><uri content-type="original_file" xlink:type="simple">https://binary.pensoft.net/fig/1628894</uri></graphic></fig></tp:treatment-sec><ref-list><ref id="B48"><mixed-citation xmlns:xlink="http://www.w3.org/1999/xlink" xlink:type="simple">Podlech D, Zarre S (2013) A Taxonomic Revision of the Genus <italic><tp:taxon-name><tp:taxon-name-part taxon-name-part-type="genus">Astragalus</tp:taxon-name-part></tp:taxon-name></italic> L. (<tp:taxon-name><tp:taxon-name-part taxon-name-part-type="family">Leguminosae</tp:taxon-name-part></tp:taxon-name>) in the Old World. 3 vols. Vienna Natural History Museum, Wien, 1–2439.</mixed-citation></ref></ref-list></tp:taxon-treatment>
