# Supplementary material for: Phylogenetic relationships and critical taxonomic notes on the genus Astragalus (Fabaceae) in Kazakhstan (Central Asia): Part I
Source: PhytoKeys. 2026 May 8;274:185–227. doi: 10.3897/phytokeys.274.180290 (PMC13179506; doi:10.3897/phytokeys.274.180290)
Supplement: XML Treatment for Astragalus psilolobus [file phytokeys.274.180290-treatment13.xml]

<!DOCTYPE tp:taxon-treatment
  PUBLIC "-//TaxonX//DTD Taxonomic Treatment Publishing DTD v0 20100105//EN" "tax-treatment-NSO.dtd">
<tp:taxon-treatment xmlns:tp="http://www.plazi.org/taxpub"><tp:treatment-meta><kwd-group><label>Taxon classification</label><kwd>
                  <named-content content-type="kingdom">
                    <named-content content-type="taxon-name">
                      <named-content content-type="kingdom">Plantae</named-content>
                    </named-content>
                  </named-content>
                </kwd><kwd>
                  <named-content content-type="order">Fabales</named-content>
                </kwd><kwd>
                  <named-content content-type="family">Fabaceae</named-content>
                </kwd></kwd-group><mixed-citation publication-type="journal"><person-group><name><surname>Munkhtulga</surname><given-names>Dariganga</given-names></name><name><surname>Baasanmunkh</surname><given-names>Shukherdorj</given-names></name><name><surname>Park</surname><given-names>Jong Ho</given-names></name><name><surname>Nyamgerel</surname><given-names>Nudkhuu</given-names></name><name><surname>Kubentayev</surname><given-names>Serik</given-names></name><name><surname>Alibekov</surname><given-names>Daniyar</given-names></name><name><surname>Mukhtubayeva</surname><given-names>Saule</given-names></name><name><surname>Idrissova</surname><given-names>Zhansaya</given-names></name><name><surname>Urazalina</surname><given-names>Alina</given-names></name><name><surname>Choi</surname><given-names>Hyeok Jae</given-names></name></person-group><article-title>Phylogenetic relationships and critical taxonomic notes on the genus <italic><tp:taxon-name><tp:taxon-name-part taxon-name-part-type="genus" reg="Astragalus">Astragalus</tp:taxon-name-part></tp:taxon-name></italic> (<tp:taxon-name><tp:taxon-name-part taxon-name-part-type="family" reg="Fabaceae">Fabaceae</tp:taxon-name-part></tp:taxon-name>) in Kazakhstan (Central Asia): Part I</article-title><source>PhytoKeys</source><day>08</day><month>05</month><year>2026</year><volume>274</volume><fpage>185</fpage><lpage>227</lpage><pub-id pub-id-type="doi">10.3897/phytokeys.274.180290</pub-id></mixed-citation></tp:treatment-meta><tp:nomenclature><tp:taxon-name><object-id xmlns:xlink="http://www.w3.org/1999/xlink" content-type="arpha" xlink:type="simple">648AD9B5-7F69-5310-9F58-C1131A05EBCB</object-id>
                        		<tp:taxon-name-part taxon-name-part-type="genus" reg="Astragalus">Astragalus</tp:taxon-name-part> <tp:taxon-name-part taxon-name-part-type="species" reg="psilolobus">psilolobus</tp:taxon-name-part>
                        	</tp:taxon-name><tp:taxon-authority>Puchkova, Vidy Sekts.
                        	Chaetodon v Astrag.: 48 (1967).</tp:taxon-authority><xref ref-type="fig" rid="F16">Fig. 16</xref></tp:nomenclature><tp:treatment-sec sec-type="Notes"><title>Notes.</title><p>This species is endemic and was originally described in Kyzyl-Zhar, located north of Taldy-Kurgan in Kazakhstan (<xref ref-type="bibr" rid="B50">Puchkova 1967</xref>). We found this species (voucher number: MT4-3) on the rocky, rubbly, steppified slopes of the foothills of the Chu-Ily Mountain, occurring at elevations of 1,100–1,150 m. Although the species was originally described in the sect. <italic><tp:taxon-name><tp:taxon-name-part taxon-name-part-type="genus" reg="Chaetodon">Chaetodon</tp:taxon-name-part></tp:taxon-name></italic>, it has subsequently been treated within the sect. <italic><tp:taxon-name><tp:taxon-name-part taxon-name-part-type="genus" reg="Laguropsis">Laguropsis</tp:taxon-name-part></tp:taxon-name></italic> in major taxonomic studies on <italic><tp:taxon-name><tp:taxon-name-part taxon-name-part-type="genus" reg="Astragalus">Astragalus</tp:taxon-name-part></tp:taxon-name></italic> (<xref ref-type="bibr" rid="B63">Ulziykhutag 2003</xref>; <xref ref-type="bibr" rid="B48">Podlech and Zarre 2013</xref>). In general, it is very similar to <italic><tp:taxon-name><tp:taxon-name-part taxon-name-part-type="genus" reg="Astragalus">A.</tp:taxon-name-part> <tp:taxon-name-part taxon-name-part-type="species" reg="laguroides">laguroides</tp:taxon-name-part></tp:taxon-name></italic> but can be easily distinguished by its short stems, leaflets densely covered with spreading hairs. According to previous literature (<xref ref-type="bibr" rid="B50">Puchkova 1967</xref>; <xref ref-type="bibr" rid="B48">Podlech and Zarre 2013</xref>), the taxonomic status of <italic><tp:taxon-name><tp:taxon-name-part taxon-name-part-type="genus" reg="Astragalus">A.</tp:taxon-name-part> <tp:taxon-name-part taxon-name-part-type="species" reg="chaetodon">chaetodon</tp:taxon-name-part></tp:taxon-name></italic> and <italic><tp:taxon-name><tp:taxon-name-part taxon-name-part-type="genus" reg="Astragalus">A.</tp:taxon-name-part> <tp:taxon-name-part taxon-name-part-type="species" reg="psilolobus">psilolobus</tp:taxon-name-part></tp:taxon-name></italic> from sect. <italic><tp:taxon-name><tp:taxon-name-part taxon-name-part-type="genus" reg="Chaetodon">Chaetodon</tp:taxon-name-part></tp:taxon-name></italic> is still doubtful. In addition, many photo observations of both species have been uploaded to the iNaturalist and Plantarium platforms under the <italic><tp:taxon-name><tp:taxon-name-part taxon-name-part-type="genus" reg="Astragalus">A.</tp:taxon-name-part> <tp:taxon-name-part taxon-name-part-type="species" reg="chaetodon">chaetodon</tp:taxon-name-part></tp:taxon-name></italic> name. In the past, <xref ref-type="bibr" rid="B50">Puchkova (1967)</xref> has revised sect. <italic><tp:taxon-name><tp:taxon-name-part taxon-name-part-type="genus" reg="Chaetodon">Chaetodon</tp:taxon-name-part></tp:taxon-name></italic> based on morphological evidence, and described <italic><tp:taxon-name><tp:taxon-name-part taxon-name-part-type="genus" reg="Astragalus">A.</tp:taxon-name-part> <tp:taxon-name-part taxon-name-part-type="species" reg="psilolobus">psilolobus</tp:taxon-name-part></tp:taxon-name></italic> from the Chu-Ili Mountains in Kazakhstan. According to <xref ref-type="bibr" rid="B50">Puchkova (1967)</xref>, sect. <italic><tp:taxon-name><tp:taxon-name-part taxon-name-part-type="genus" reg="Chaetodon">Chaetodon</tp:taxon-name-part></tp:taxon-name></italic> was divided into four groups, with <italic><tp:taxon-name><tp:taxon-name-part taxon-name-part-type="genus" reg="Astragalus">A.</tp:taxon-name-part> <tp:taxon-name-part taxon-name-part-type="species" reg="psilolobus">psilolobus</tp:taxon-name-part></tp:taxon-name></italic> being a separate group, emphasizing that the sectional position of this species should be determined based on phylogenetic analysis and extensive morphological studies. Subsequently, <italic><tp:taxon-name><tp:taxon-name-part taxon-name-part-type="genus" reg="Astragalus">A.</tp:taxon-name-part> <tp:taxon-name-part taxon-name-part-type="species" reg="psilolobus">psilolobus</tp:taxon-name-part></tp:taxon-name></italic> was transferred to sect. <italic><tp:taxon-name><tp:taxon-name-part taxon-name-part-type="genus" reg="Laguropsis">Laguropsis</tp:taxon-name-part></tp:taxon-name></italic> from sect. <italic><tp:taxon-name><tp:taxon-name-part taxon-name-part-type="genus" reg="Chaetodon">Chaetodon</tp:taxon-name-part></tp:taxon-name></italic> is based only on its description (<xref ref-type="bibr" rid="B48">Podlech and Zarre 2013</xref>). Therefore, in the present study, we identified both species based on their morphological and phylogenetic data. Based on our phylogenetic results, <italic><tp:taxon-name><tp:taxon-name-part taxon-name-part-type="genus" reg="Astragalus">A.</tp:taxon-name-part> <tp:taxon-name-part taxon-name-part-type="species" reg="psilolobus">psilolobus</tp:taxon-name-part></tp:taxon-name></italic> is closely associated with <italic><tp:taxon-name><tp:taxon-name-part taxon-name-part-type="genus" reg="Astragalus">A.</tp:taxon-name-part> <tp:taxon-name-part taxon-name-part-type="species" reg="arbuscula">arbuscula</tp:taxon-name-part></tp:taxon-name></italic> (sect. <italic><tp:taxon-name><tp:taxon-name-part taxon-name-part-type="genus" reg="Astragalus"/><tp:taxon-name-part taxon-name-part-type="section" reg="Dissitiflori">Dissitiflori</tp:taxon-name-part></tp:taxon-name></italic>), rather than the species of sect. <italic><tp:taxon-name><tp:taxon-name-part taxon-name-part-type="genus" reg="Chaetodon">Chaetodon</tp:taxon-name-part></tp:taxon-name></italic>. In addition, our morphological studies confirmed that <italic><tp:taxon-name><tp:taxon-name-part taxon-name-part-type="genus" reg="Astragalus">A.</tp:taxon-name-part> <tp:taxon-name-part taxon-name-part-type="species" reg="psilolobus">psilolobus</tp:taxon-name-part></tp:taxon-name></italic> is different from <italic><tp:taxon-name><tp:taxon-name-part taxon-name-part-type="genus" reg="Astragalus">A.</tp:taxon-name-part> <tp:taxon-name-part taxon-name-part-type="species" reg="laguroides">laguroides</tp:taxon-name-part></tp:taxon-name></italic> (Fig. <xref ref-type="fig" rid="F15">15C</xref>; type species of sect. <italic><tp:taxon-name><tp:taxon-name-part taxon-name-part-type="genus" reg="Laguropsis">Laguropsis</tp:taxon-name-part></tp:taxon-name></italic>) and <italic><tp:taxon-name><tp:taxon-name-part taxon-name-part-type="genus" reg="Astragalus">A.</tp:taxon-name-part> <tp:taxon-name-part taxon-name-part-type="species" reg="uvsicus">uvsicus</tp:taxon-name-part></tp:taxon-name></italic> Munkht. &amp; Baasanm. (Fig. <xref ref-type="fig" rid="F15">15D</xref>; type species of sect. <italic><tp:taxon-name><tp:taxon-name-part taxon-name-part-type="genus" reg="Astragalus"/><tp:taxon-name-part taxon-name-part-type="section" reg="Uvsicus">Uvsicus</tp:taxon-name-part></tp:taxon-name></italic> from Mongolia) by its short stems, leaflets densely covered with spreading hair (Fig. <xref ref-type="fig" rid="F15">15</xref>).</p></tp:treatment-sec><tp:treatment-sec><!--Section generated to contain objects referenced in tp:taxon-treatment.--><fig id="F16" position="float" orientation="portrait"><object-id xmlns:xlink="http://www.w3.org/1999/xlink" content-type="doi" xlink:type="simple">10.3897/phytokeys.274.180290.figure16</object-id><object-id xmlns:xlink="http://www.w3.org/1999/xlink" content-type="arpha" xlink:type="simple">A0B2FF5B-EFD6-5A4D-8F2C-2588218F32D7</object-id><label>Figure 16.</label><caption><p><italic><tp:taxon-name><tp:taxon-name-part taxon-name-part-type="genus" reg="Astragalus">Astragalus</tp:taxon-name-part> <tp:taxon-name-part taxon-name-part-type="species" reg="psilolobus">psilolobus</tp:taxon-name-part></tp:taxon-name></italic> in Kazakhstan (Voucher number: MT4-3). <bold>A</bold>. General habit; <bold>B</bold>. Flowering branch; <bold>C</bold>. Raceme; <bold>D</bold>. Flower; <bold>E</bold>. Pod; <bold>F</bold>. Pod valve; <bold>G</bold>. Leaves; <bold>H</bold>. Stem. (Photo credits: D.Munkhtulga).</p></caption><graphic xmlns:xlink="http://www.w3.org/1999/xlink" xlink:href="phytokeys-274-185_article-180290__-g016.jpg" id="oo_1628894.jpg" position="float" orientation="portrait" xlink:type="simple"><uri content-type="original_file" xlink:type="simple">https://binary.pensoft.net/fig/1628894</uri></graphic></fig><fig id="F15" position="float" orientation="portrait"><object-id xmlns:xlink="http://www.w3.org/1999/xlink" content-type="doi" xlink:type="simple">10.3897/phytokeys.274.180290.figure15</object-id><object-id xmlns:xlink="http://www.w3.org/1999/xlink" content-type="arpha" xlink:type="simple">40341720-E88A-57E9-BCFD-4E83094A4783</object-id><label>Figure 15.</label><caption><p>General habit and morphological characteristics of pods and leaflets in selected <italic><tp:taxon-name><tp:taxon-name-part taxon-name-part-type="genus" reg="Astragalus">Astragalus</tp:taxon-name-part></tp:taxon-name></italic> species. <bold>A–A4</bold>. <italic><tp:taxon-name><tp:taxon-name-part taxon-name-part-type="genus" reg="Astragalus">A.</tp:taxon-name-part> <tp:taxon-name-part taxon-name-part-type="species" reg="chaetodon">chaetodon</tp:taxon-name-part></tp:taxon-name></italic> (sect. <italic><tp:taxon-name><tp:taxon-name-part taxon-name-part-type="genus" reg="Chaetodon">Chaetodon</tp:taxon-name-part></tp:taxon-name></italic>) (Voucher Number: MT5-6); <bold>B–B4</bold>. <italic><tp:taxon-name><tp:taxon-name-part taxon-name-part-type="genus" reg="Astragalus">A.</tp:taxon-name-part> <tp:taxon-name-part taxon-name-part-type="species" reg="psilolobus">psilolobus</tp:taxon-name-part></tp:taxon-name></italic> (sect. <italic><tp:taxon-name><tp:taxon-name-part taxon-name-part-type="genus" reg="Chaetodon">Chaetodon</tp:taxon-name-part></tp:taxon-name></italic>) (Voucher number: MT4-3); <bold>C–C4</bold>. <italic><tp:taxon-name><tp:taxon-name-part taxon-name-part-type="genus" reg="Astragalus">A.</tp:taxon-name-part> <tp:taxon-name-part taxon-name-part-type="species" reg="laguroides">laguroides</tp:taxon-name-part></tp:taxon-name></italic> (sect. <italic><tp:taxon-name><tp:taxon-name-part taxon-name-part-type="genus" reg="Laguropsis">Laguropsis</tp:taxon-name-part></tp:taxon-name></italic>) (Voucher number: West24-1); <bold>D–D4</bold>. <italic><tp:taxon-name><tp:taxon-name-part taxon-name-part-type="genus" reg="Astragalus">A.</tp:taxon-name-part> <tp:taxon-name-part taxon-name-part-type="species" reg="uvsicus">uvsicus</tp:taxon-name-part></tp:taxon-name></italic> (sect. <italic><tp:taxon-name><tp:taxon-name-part taxon-name-part-type="genus" reg="Astragalus"/><tp:taxon-name-part taxon-name-part-type="section" reg="Uvsicus">Uvsicus</tp:taxon-name-part></tp:taxon-name></italic>) (Voucher number: West24-5). 1. Habits; 2. Pods; 3. Pod valves; 4. Leaflets. (Photo credits: D.Munkhtulga).</p></caption><graphic xmlns:xlink="http://www.w3.org/1999/xlink" xlink:href="phytokeys-274-185_article-180290__-g015.jpg" id="oo_1628893.jpg" position="float" orientation="portrait" xlink:type="simple"><uri content-type="original_file" xlink:type="simple">https://binary.pensoft.net/fig/1628893</uri></graphic></fig></tp:treatment-sec><ref-list><ref id="B50"><mixed-citation xmlns:xlink="http://www.w3.org/1999/xlink" xlink:type="simple">Puchkova EG (1967) Species of the <italic><tp:taxon-name><tp:taxon-name-part taxon-name-part-type="genus">Chaetodon</tp:taxon-name-part></tp:taxon-name></italic> Section and its Position in the Genus <italic><tp:taxon-name><tp:taxon-name-part taxon-name-part-type="genus">Astragalus</tp:taxon-name-part></tp:taxon-name></italic> [Vidy sektsii <italic><tp:taxon-name><tp:taxon-name-part taxon-name-part-type="genus">Chaetodon</tp:taxon-name-part></tp:taxon-name></italic> i ee polozhenie v rode <italic><tp:taxon-name><tp:taxon-name-part taxon-name-part-type="genus">Astragalus</tp:taxon-name-part></tp:taxon-name></italic>]. FAN, Tashkent, 52 pp. [In Russian]</mixed-citation></ref><ref id="B63"><mixed-citation xmlns:xlink="http://www.w3.org/1999/xlink" xlink:type="simple">Ulziykhutag N (2003) Legumes of Mongolia (taxonomy, ecology, geography, phylogeny and economic value). Bembi San, Ulaanbaatar, 588 pp.</mixed-citation></ref><ref id="B48"><mixed-citation xmlns:xlink="http://www.w3.org/1999/xlink" xlink:type="simple">Podlech D, Zarre S (2013) A Taxonomic Revision of the Genus <italic><tp:taxon-name><tp:taxon-name-part taxon-name-part-type="genus">Astragalus</tp:taxon-name-part></tp:taxon-name></italic> L. (<tp:taxon-name><tp:taxon-name-part taxon-name-part-type="family">Leguminosae</tp:taxon-name-part></tp:taxon-name>) in the Old World. 3 vols. Vienna Natural History Museum, Wien, 1–2439.</mixed-citation></ref></ref-list></tp:taxon-treatment>
