# Supplementary material for: Phylogenetic relationships and critical taxonomic notes on the genus Astragalus (Fabaceae) in Kazakhstan (Central Asia): Part I
Source: PhytoKeys. 2026 May 8;274:185–227. doi: 10.3897/phytokeys.274.180290 (PMC13179506; doi:10.3897/phytokeys.274.180290)
Supplement: XML Treatment for Astragalus kronenburgii [file phytokeys.274.180290-treatment14.xml]

<!DOCTYPE tp:taxon-treatment
  PUBLIC "-//TaxonX//DTD Taxonomic Treatment Publishing DTD v0 20100105//EN" "tax-treatment-NSO.dtd">
<tp:taxon-treatment xmlns:tp="http://www.plazi.org/taxpub"><tp:treatment-meta><kwd-group><label>Taxon classification</label><kwd>
                  <named-content content-type="kingdom">
                    <named-content content-type="taxon-name">
                      <named-content content-type="kingdom">Plantae</named-content>
                    </named-content>
                  </named-content>
                </kwd><kwd>
                  <named-content content-type="order">Fabales</named-content>
                </kwd><kwd>
                  <named-content content-type="family">Fabaceae</named-content>
                </kwd></kwd-group><mixed-citation publication-type="journal"><person-group><name><surname>Munkhtulga</surname><given-names>Dariganga</given-names></name><name><surname>Baasanmunkh</surname><given-names>Shukherdorj</given-names></name><name><surname>Park</surname><given-names>Jong Ho</given-names></name><name><surname>Nyamgerel</surname><given-names>Nudkhuu</given-names></name><name><surname>Kubentayev</surname><given-names>Serik</given-names></name><name><surname>Alibekov</surname><given-names>Daniyar</given-names></name><name><surname>Mukhtubayeva</surname><given-names>Saule</given-names></name><name><surname>Idrissova</surname><given-names>Zhansaya</given-names></name><name><surname>Urazalina</surname><given-names>Alina</given-names></name><name><surname>Choi</surname><given-names>Hyeok Jae</given-names></name></person-group><article-title>Phylogenetic relationships and critical taxonomic notes on the genus <italic><tp:taxon-name><tp:taxon-name-part taxon-name-part-type="genus" reg="Astragalus">Astragalus</tp:taxon-name-part></tp:taxon-name></italic> (<tp:taxon-name><tp:taxon-name-part taxon-name-part-type="family" reg="Fabaceae">Fabaceae</tp:taxon-name-part></tp:taxon-name>) in Kazakhstan (Central Asia): Part I</article-title><source>PhytoKeys</source><day>08</day><month>05</month><year>2026</year><volume>274</volume><fpage>185</fpage><lpage>227</lpage><pub-id pub-id-type="doi">10.3897/phytokeys.274.180290</pub-id></mixed-citation></tp:treatment-meta><tp:nomenclature><tp:taxon-name><object-id xmlns:xlink="http://www.w3.org/1999/xlink" content-type="arpha" xlink:type="simple">2FEE5C41-0FAB-5964-899C-E9C8E831D754</object-id>
                        		<tp:taxon-name-part taxon-name-part-type="genus" reg="Astragalus">Astragalus</tp:taxon-name-part> <tp:taxon-name-part taxon-name-part-type="species" reg="kronenburgii">kronenburgii</tp:taxon-name-part>
                        	</tp:taxon-name><tp:taxon-authority>B.Fedtsch. &amp; Kneuck., Allg. Bot. Z. Syst. 11: 171 (1905).</tp:taxon-authority><xref ref-type="fig" rid="F17">Fig. 17</xref><tp:nomenclature-citation-list><tp:nomenclature-citation><tp:taxon-name><tp:taxon-name-part taxon-name-part-type="genus" reg="Astragalus"/> <tp:taxon-name-part taxon-name-part-type="species" reg="kujukensis"/></tp:taxon-name><comment> = <tp:taxon-name><tp:taxon-name-part taxon-name-part-type="genus" reg="Astragalus">Astragalus</tp:taxon-name-part> <tp:taxon-name-part taxon-name-part-type="species" reg="kujukensis">kujukensis</tp:taxon-name-part></tp:taxon-name> B.Fedtsch., Trudy Imp. S.-Peterburgsk. Bot. Sada 24: 225 (1905).</comment></tp:nomenclature-citation></tp:nomenclature-citation-list></tp:nomenclature><tp:treatment-sec sec-type="Notes"><title>Notes.</title><p>This species is endemic to Central Asia and occurs in Kazakhstan, Kyrgyzstan, and Uzbekistan (<xref ref-type="bibr" rid="B48">Podlech and Zarre 2013</xref>). We found this species (voucher number: MT2-1) on the rocky and rubbly slopes of the Chu-Ily Mountain, occurring at elevations of 800–900 m. <italic><tp:taxon-name><tp:taxon-name-part taxon-name-part-type="genus" reg="Astragalus">Astragalus</tp:taxon-name-part> <tp:taxon-name-part taxon-name-part-type="species" reg="kronenburgii">kronenburgii</tp:taxon-name-part></tp:taxon-name></italic> is morphologically similar to <italic><tp:taxon-name><tp:taxon-name-part taxon-name-part-type="genus" reg="Astragalus">A.</tp:taxon-name-part> <tp:taxon-name-part taxon-name-part-type="species" reg="nematodes">nematodes</tp:taxon-name-part></tp:taxon-name></italic> Bunge ex Boiss., but can be distinguished by its leaflets 3–5 pairs, linear, lanceolate or oblong, 1 mm or more broader (vs. 1–3 pairs, filiform-linear, not more than 1 mm broad).</p><fig id="F17" position="float" orientation="portrait"><object-id xmlns:xlink="http://www.w3.org/1999/xlink" content-type="doi" xlink:type="simple">10.3897/phytokeys.274.180290.figure17</object-id><object-id xmlns:xlink="http://www.w3.org/1999/xlink" content-type="arpha" xlink:type="simple">24F5F998-C7E9-57B4-B9B4-70C1CCFDAC04</object-id><label>Figure 17.</label><caption><p><italic><tp:taxon-name><tp:taxon-name-part taxon-name-part-type="genus" reg="Astragalus">Astragalus</tp:taxon-name-part> <tp:taxon-name-part taxon-name-part-type="species" reg="kronenburgii">kronenburgii</tp:taxon-name-part></tp:taxon-name></italic> in Kazakhstan (Voucher number: MT2-1). <bold>A</bold>. General habit; <bold>B</bold>. Raceme; <bold>C</bold>. Flower; <bold>D</bold>. Calyx; <bold>E</bold>. Standard; <bold>F</bold>. Wings; <bold>G</bold>. Keel; <bold>H</bold>. Pistil; <bold>I</bold>. Stamens; <bold>J</bold>. Pod; <bold>K</bold>. Pod valve; <bold>L</bold>. Leaf; <bold>M</bold>. Leaflet, adaxial view; <bold>N</bold>. Leaflet, abaxial view. (Photo credits: D.Munkhtulga).</p></caption><graphic xmlns:xlink="http://www.w3.org/1999/xlink" xlink:href="phytokeys-274-185_article-180290__-g017.jpg" id="oo_1628895.jpg" position="float" orientation="portrait" xlink:type="simple"><uri content-type="original_file" xlink:type="simple">https://binary.pensoft.net/fig/1628895</uri></graphic></fig></tp:treatment-sec><ref-list><ref id="B48"><mixed-citation xmlns:xlink="http://www.w3.org/1999/xlink" xlink:type="simple">Podlech D, Zarre S (2013) A Taxonomic Revision of the Genus <italic><tp:taxon-name><tp:taxon-name-part taxon-name-part-type="genus">Astragalus</tp:taxon-name-part></tp:taxon-name></italic> L. (<tp:taxon-name><tp:taxon-name-part taxon-name-part-type="family">Leguminosae</tp:taxon-name-part></tp:taxon-name>) in the Old World. 3 vols. Vienna Natural History Museum, Wien, 1–2439.</mixed-citation></ref></ref-list></tp:taxon-treatment>
