# Supplementary material for: Phylogenetic relationships and critical taxonomic notes on the genus Astragalus (Fabaceae) in Kazakhstan (Central Asia): Part I
Source: PhytoKeys. 2026 May 8;274:185–227. doi: 10.3897/phytokeys.274.180290 (PMC13179506; doi:10.3897/phytokeys.274.180290)
Supplement: XML Treatment for Astragalus turczaninowii [file phytokeys.274.180290-treatment21.xml]

<!DOCTYPE tp:taxon-treatment
  PUBLIC "-//TaxonX//DTD Taxonomic Treatment Publishing DTD v0 20100105//EN" "tax-treatment-NSO.dtd">
<tp:taxon-treatment xmlns:tp="http://www.plazi.org/taxpub"><tp:treatment-meta><kwd-group><label>Taxon classification</label><kwd>
                  <named-content content-type="kingdom">
                    <named-content content-type="taxon-name">
                      <named-content content-type="kingdom">Plantae</named-content>
                    </named-content>
                  </named-content>
                </kwd><kwd>
                  <named-content content-type="order">Fabales</named-content>
                </kwd><kwd>
                  <named-content content-type="family">Fabaceae</named-content>
                </kwd></kwd-group><mixed-citation publication-type="journal"><person-group><name><surname>Munkhtulga</surname><given-names>Dariganga</given-names></name><name><surname>Baasanmunkh</surname><given-names>Shukherdorj</given-names></name><name><surname>Park</surname><given-names>Jong Ho</given-names></name><name><surname>Nyamgerel</surname><given-names>Nudkhuu</given-names></name><name><surname>Kubentayev</surname><given-names>Serik</given-names></name><name><surname>Alibekov</surname><given-names>Daniyar</given-names></name><name><surname>Mukhtubayeva</surname><given-names>Saule</given-names></name><name><surname>Idrissova</surname><given-names>Zhansaya</given-names></name><name><surname>Urazalina</surname><given-names>Alina</given-names></name><name><surname>Choi</surname><given-names>Hyeok Jae</given-names></name></person-group><article-title>Phylogenetic relationships and critical taxonomic notes on the genus <italic><tp:taxon-name><tp:taxon-name-part taxon-name-part-type="genus" reg="Astragalus">Astragalus</tp:taxon-name-part></tp:taxon-name></italic> (<tp:taxon-name><tp:taxon-name-part taxon-name-part-type="family" reg="Fabaceae">Fabaceae</tp:taxon-name-part></tp:taxon-name>) in Kazakhstan (Central Asia): Part I</article-title><source>PhytoKeys</source><day>08</day><month>05</month><year>2026</year><volume>274</volume><fpage>185</fpage><lpage>227</lpage><pub-id pub-id-type="doi">10.3897/phytokeys.274.180290</pub-id></mixed-citation></tp:treatment-meta><tp:nomenclature><tp:taxon-name><object-id xmlns:xlink="http://www.w3.org/1999/xlink" content-type="arpha" xlink:type="simple">5FC83BDD-2ADE-5E5B-9328-3FAEE23C9EDC</object-id>
                        		<tp:taxon-name-part taxon-name-part-type="genus" reg="Astragalus">Astragalus</tp:taxon-name-part> <tp:taxon-name-part taxon-name-part-type="species" reg="turczaninowii">turczaninowii</tp:taxon-name-part>
                        	</tp:taxon-name><tp:taxon-authority>Kar. &amp; Kir., Bull. Soc. Imp. Naturalistes Moscou 15: 342 (1842).</tp:taxon-authority><xref ref-type="fig" rid="F24">Fig. 24</xref><tp:nomenclature-citation-list><tp:nomenclature-citation><tp:taxon-name><tp:taxon-name-part taxon-name-part-type="genus" reg="Tragacantha"/> <tp:taxon-name-part taxon-name-part-type="species" reg="turczaninowii"/></tp:taxon-name><comment> ≡ <tp:taxon-name><tp:taxon-name-part taxon-name-part-type="genus" reg="Tragacantha">Tragacantha</tp:taxon-name-part> <tp:taxon-name-part taxon-name-part-type="species" reg="turczaninowii">turczaninowii</tp:taxon-name-part></tp:taxon-name> (Kar. &amp; Kir.) Kuntze, Revis. Gen. Pl. 2: 948 (1891).</comment></tp:nomenclature-citation><tp:nomenclature-citation><tp:taxon-name><tp:taxon-name-part taxon-name-part-type="genus" reg="Astragalus"/> <tp:taxon-name-part taxon-name-part-type="species" reg="turczaninowii"/></tp:taxon-name><comment> = <tp:taxon-name><tp:taxon-name-part taxon-name-part-type="genus" reg="Astragalus">Astragalus</tp:taxon-name-part> <tp:taxon-name-part taxon-name-part-type="species" reg="turczaninowii">turczaninowii</tp:taxon-name-part></tp:taxon-name> f. <italic><tp:taxon-name><tp:taxon-name-part taxon-name-part-type="genus" reg="Astragalus"/><tp:taxon-name-part taxon-name-part-type="species" reg="pubiflorus">pubiflorus</tp:taxon-name-part></tp:taxon-name></italic> Basil., Bot. Mater. Gerb. Glavn. Bot. Sada R.S.F.S.R. 4: 46 (1923).</comment></tp:nomenclature-citation></tp:nomenclature-citation-list></tp:nomenclature><tp:treatment-sec sec-type="Notes"><title>Notes.</title><p>This species is distributed throughout Afghanistan, Kazakhstan, Turkmenistan, and Uzbekistan (<xref ref-type="bibr" rid="B48">Podlech and Zarre 2013</xref>). We found this species (voucher number: MT1-4) in fixed sands and sandhills of the Chu-Ily Mountain range, occurring at elevations of 500–550 m. <italic><tp:taxon-name><tp:taxon-name-part taxon-name-part-type="genus" reg="Astragalus">Astragalus</tp:taxon-name-part> <tp:taxon-name-part taxon-name-part-type="species" reg="turczaninowii">turczaninowii</tp:taxon-name-part></tp:taxon-name></italic> belonging to sect. <italic><tp:taxon-name><tp:taxon-name-part taxon-name-part-type="genus" reg="Astragalus"/><tp:taxon-name-part taxon-name-part-type="section" reg="Erioceras">Erioceras</tp:taxon-name-part></tp:taxon-name></italic>, this species is distinguished from other members of the section by its caulescent herbaceous perennial habit, the stems and leaves densely covered with simple and bifurcate spreading hairs, and its loose racemes bearing very remote 9–17 flowers.</p><fig id="F24" position="float" orientation="portrait"><object-id xmlns:xlink="http://www.w3.org/1999/xlink" content-type="doi" xlink:type="simple">10.3897/phytokeys.274.180290.figure24</object-id><object-id xmlns:xlink="http://www.w3.org/1999/xlink" content-type="arpha" xlink:type="simple">017C839C-B053-5A82-8D33-2B94016E1477</object-id><label>Figure 24.</label><caption><p><italic><tp:taxon-name><tp:taxon-name-part taxon-name-part-type="genus" reg="Astragalus">Astragalus</tp:taxon-name-part> <tp:taxon-name-part taxon-name-part-type="species" reg="turczaninowii">turczaninowii</tp:taxon-name-part></tp:taxon-name></italic> in Kazakhstan (Voucher number: MT1-4). <bold>A</bold>. General habit; <bold>B</bold>. Raceme; <bold>C</bold>. Flower; <bold>D</bold>. Bract; <bold>E</bold>. Standard; <bold>F</bold>. Wings; <bold>G</bold>. Keel; <bold>H</bold>. Pistil; <bold>I</bold>. Stamens; <bold>J</bold>. Pod; <bold>K</bold>. Pod valve; <bold>L</bold>. Leaf; <bold>M</bold>. Leaflet; <bold>N</bold>. Stipules. (Photo credits: D.Munkhtulga).</p></caption><graphic xmlns:xlink="http://www.w3.org/1999/xlink" xlink:href="phytokeys-274-185_article-180290__-g024.jpg" id="oo_1628902.jpg" position="float" orientation="portrait" xlink:type="simple"><uri content-type="original_file" xlink:type="simple">https://binary.pensoft.net/fig/1628902</uri></graphic></fig></tp:treatment-sec><ref-list><ref id="B48"><mixed-citation xmlns:xlink="http://www.w3.org/1999/xlink" xlink:type="simple">Podlech D, Zarre S (2013) A Taxonomic Revision of the Genus <italic><tp:taxon-name><tp:taxon-name-part taxon-name-part-type="genus">Astragalus</tp:taxon-name-part></tp:taxon-name></italic> L. (<tp:taxon-name><tp:taxon-name-part taxon-name-part-type="family">Leguminosae</tp:taxon-name-part></tp:taxon-name>) in the Old World. 3 vols. Vienna Natural History Museum, Wien, 1–2439.</mixed-citation></ref></ref-list></tp:taxon-treatment>
