# Supplementary material for: Phylogenetic relationships and critical taxonomic notes on the genus Astragalus (Fabaceae) in Kazakhstan (Central Asia): Part I
Source: PhytoKeys. 2026 May 8;274:185–227. doi: 10.3897/phytokeys.274.180290 (PMC13179506; doi:10.3897/phytokeys.274.180290)
Supplement: Supplementary material 1 — Species list [file phytokeys-274-185_article-180290__-s001.xlsx]

## Sheet: Table S1
Species name	Section	Subgenus	Collecion site	Latitude/longitude	Altitude (m)	Voucher specimen no.	DNA accession no.	Reference
Astragalus arbuscula	Dissitiflori	Cercidothrix	Kazakhstanm, Chu-Ili mountain range	N 44.058795/ E 76.964965	522 m	MT1-2	3	This study
A. arbuscula	Dissitiflori	Cercidothrix	Kazakhstanm, Chu-Ili mountain range	N 44.058795/ E 76.964965	522 m	MT1-1	4	This study
A. balchaschensis	Caprini	Astragalus	Kazakhstan, Zhambyl district, Kanshengel	N 44.340329/ E 75.544441	411 m	MT5-1	18	This study
A. balchaschensis	Caprini	Astragalus	Kazakhstan, Zhambyl district, Kanshengel	N 44.340329/ E 75.544441	411 m	MT5-2	19	This study
A. borodinii	Borodiniana	Cercidothrix	Kazakhstan, Kegen district, Kurtogay	N 43.321566/ E 78.933092	1421 m	MT11-1	52	This study
A. borodinii	Borodiniana	Cercidothrix	Kazakhstan, Kegen district, Kurtogay	N 43.321566/ E 78.933092	1421 m	MT11-2	53	This study
A. brachypus	Ammodendron	Cercidothrix	Kazakhstan, Zhambyl district, Kanshengel	N 44.340329/ E 75.544441	411 m	MT5-3	24	This study
A. brachypus	Ammodendron	Cercidothrix	Kazakhstan, Zhambyl district, Kanshengel	N 44.340329/ E 75.544441	411 m	MT5-4	58	This study
A. chaetodon	Chaetodon	Cercidothrix	Kazakhstan, Zhambyl district, Kanshengel	N 44.340329/ E 75.544441	411 m	MT5-5	30	This study
A. chaetodon	Chaetodon	Cercidothrix	Kazakhstan, Zhambyl district, Kanshengel	N 44.340329/ E 75.544441	411 m	MT5-6	31	This study
A. flexus	Caprini	Astragalus	Kazakhstan				PQ590553	Maylandt et al., 2025
A. flexus	Caprini	Astragalus	Kazakhstan, Zhambyl district, Kanshengel	N 44.340329/ E 75.544441	411 m	MT5-7	20	This study
A. flexus	Caprini	Astragalus	Kazakhstan, Zhambyl district, Kanshengel	N 44.340329/ E 75.544441	411 m	MT5-8	21	This study
A. infractus	Erioceras	Cercidothrix	Kazakhstan, Kegen district, Kurtogay	N 43.321566/ E 78.933092	1421 m	MT11-3	48	This study
A. infractus	Erioceras	Cercidothrix	Kazakhstan, Kegen district, Kurtogay	N 43.321566/ E 78.933092	1421 m	MT11-4	49	This study
A. kronenburgii	Corethrum	Cercidothrix	Kazakhstanm, Chu-Ili mountain range	N 43.910380/ E 75.504153	859 m	MT2-1	7	This study
A. laguroides	Laguropsis	Cercidothrix	Mongolia			UBU0026340	PQ492302	Munkhtulga et al., 2025
A. laguroides	Laguropsis	Cercidothrix	Mongolia			UBU0026328	PQ492303	Munkhtulga et al., 2025
A. lanuginosus	Erionotus	Astragalus	Kazakhstanm, Chu-Ili mountain range	N 43.689081/ E 75.643577	885 m	MT3-1	11	This study
A. lanuginosus	Erionotus	Astragalus	Kazakhstanm, Chu-Ili mountain range	N 43.689081/ E 75.643577	885 m	MT3-2	12	This study
A. lasiopetalus	Erionotus	Astragalus	Kazakhstan, Shu district, Chu river	N 43.735325/ E 73.778266	447 m	MT9-1	42	This study
A. lasiopetalus	Erionotus	Astragalus	Kazakhstan, Shu district, Chu river	N 43.735325/ E 73.778266	447 m	MT9-2	43	This study
A. lasiophyllus	Paracystium	Cercidothrix	Kazakhstan, Moiynkum district, Balkhash lake	N 44.868629/ E 74.150361	347 m	MT10-1	45	This study
A. lasiophyllus	Paracystium	Cercidothrix	Kazakhstan, Moiynkum district, Balkhash lake	N 44.868629/ E 74.150361	347 m	MT10-2	46	This study
A. macronyx	Caprini	Astragalus	Kazakhstan, Kegen district, Kolsay lake	N 42.986052/ E 78.322289	1819 m	MT12-1	54	This study
A. macronyx	Caprini	Astragalus	Kazakhstan, Kegen district, Saty	N 42.991783/ E 78.459646	1871 m	MT13-1	57	This study
A. macrotropis	Dissitiflori	Cercidothrix	Kazakhstanm, Chu-Ili mountain range	N 43.910380/ E 75.504154	859 m	MT6-1	33	This study
A. mucidus	Erionotus	Astragalus	Kazakhstan, Korday district, Kurday	N 43.352519/ E 74.982739	1256 m	MT7-1	34	This study
A. mucidus	Erionotus	Astragalus	Kazakhstan, Korday district, Kurday	N 43.352519/ E 74.982739	1256 m	MT7-2	36	This study
A. mucidus	Erionotus	Astragalus	Kazakhstan, Korday district, Kurday	N 43.352519/ E 74.982739	1256 m	MT7-3	37	This study
A. oxyglottis	Oxyglottis	Trimeniaeus	Kazakhstan, Zhambyl district, Kanshengel	N 44.340329/ E 75.544441	411 m	MT5-9	27	This study
A. oxyglottis	Oxyglottis	Trimeniaeus	China				MT923548	Unpublished
A. oxyglottis	Oxyglottis	Trimeniaeus	Iran				KX954998	Azani et al., 2017
A. paucijugus	Ammodendron	Cercidothrix	Kazakhstan, Zhambyl district, Kanshengel	N 44.340329/ E 75.544441	411 m	MT5-10	25	This study
A. paucijugus	Ammodendron	Cercidothrix	Kazakhstan, Zhambyl district, Kanshengel	N 44.340329/ E 75.544441	411 m	MT5-11	26	This study
A. petraeus	Erioceras	Cercidothrix	Kazakhstan, Kegen district, Kurtogay	N 43.321566/ E 78.933092	1421 m	MT11-5	50	This study
A. petraeus	Erioceras	Cercidothrix	Kazakhstan, Kegen district, Kurtogay	N 43.321566/ E 78.933092	1421 m	MT11-6	51	This study
A. platyphyllus	Dissitiflori	Cercidothrix	Kazakhstanm, Chu-Ili mountain range	N 43.689081/ E 75.643577	885 m	MT3-3	13	This study
A. platyphyllus	Dissitiflori	Cercidothrix	Kazakhstanm, Chu-Ili mountain range	N 43.881706/ E 75.351718	1119 m	MT4-1	17	This study
A. pseudocytisoides	Cytisodes	Cercidothrix	Kazakhstanm, Chu-Ili mountain range	N 43.881706/ E 75.351718	1119 m	MT4-2	16	This study
A. psilolobus	Chaetodon	Cercidothrix	Kazakhstanm, Chu-Ili mountain range	N 43.881706/ E 75.351718	1119 m	MT4-3	14	This study
A. schrenkianus	Laguropsis	Cercidothrix	Kazakhstanm, Chu-Ili mountain range	N 43.910380/ E 75.504155	858 m	MT2-2	9	This study
A. schrenkianus	Laguropsis	Cercidothrix	Kazakhstanm, Chu-Ili mountain range	N 43.910380/ E 75.504156	858 m	MT2-3	10	This study
A. sieversianus	Lithoon	Calycophysa					AF359757	Dong et al., 2003
A. sieversianus	Lithoon	Calycophysa	Kazakhstan, Korday district, Kurday	N 43.352519/ E 74.982739	1256 m	MT7-4	38	This study
A. sieversianus	Lithoon	Calycophysa	Kazakhstan, Korday district, Kurday	N 43.352519/ E 74.982739	1256 m	MT7-5	39	This study
A. sieversianus	Lithoon	Calycophysa	Afghanistan				MK945637	Unpublished
A. sphaerophysa	Eremophysa	Calycophysa	Kazakhstan, Zhambyl district, Kanshengel	N 44.340329/ E 75.544441	411 m	MT5-12	22	This study
A. sphaerophysa	Eremophysa	Calycophysa	Kazakhstan, Zhambyl district, Kanshengel	N 44.340329/ E 75.544441	411 m	MT5-13	23	This study
A. stenoceras	Ceratoides	Cercidothrix	China				MZ366384	Unpublished
A. turczaninowii	Tamias	Cercidothrix	Kazakhstanm, Chu-Ili mountain range	N 44.058795/ E 76.964965	522 m	MT1-3	5	This study
A. turczaninowii	Tamias	Cercidothrix	Kazakhstanm, Chu-Ili mountain range	N 44.058795/ E 76.964965	522 m	MT1-4	6	This study
A. uvsicus	Uvsicus	Cercidothrix	Mongolia			UBU0039100	PQ492307	Munkhtulga et al., 2025
A. uvsicus	Uvsicus	Cercidothrix	Mongolia			UBU0039101	PQ492308	Munkhtulga et al., 2025
A. vicarius	Oxyglottis	Trimeniaeus	Iran				KX955048	Azani et al., 2017
A. vulpinus	Alopecuroidei	Calycophysa	Kazakhstanm, Chu-Ili mountain range	N 44.350369/ E 75.459504	859 m	MT6-2	32	This study
A. vulpinus	Alopecuroidei	Calycophysa	China				MT923554	Unpublished
A. vulpinus	Alopecuroidei	Calycophysa	China				MT923555	Unpublished
A. vulpinus	Alopecuroidei	Calycophysa	Kazakhstan				OR678366	Unpublished
A. vulpinus	Alopecuroidei	Calycophysa	Kazakhstan				PQ167957	Unpublished
Phyllolobium chinense			China				KR082765	Unpublished
Phyllolobium donianum			Nepal				KX954878	Azani et al., 2017
